# Supplementary material for: Resource Allocation During the Transition to Diazotrophy in Klebsiella oxytoca
Source: Front Microbiol. 2021 Aug 9;12:718487. doi: 10.3389/fmicb.2021.718487 (PMC8381380; doi:10.3389/fmicb.2021.718487)
Supplement: Supplementary file 1 [file Table_1.XLS]

## Sheet: MRM method
*= heavy (15N/13C)amino acid residue; A = analyte; IS = internal standard; LoD = limit of detection; NL = non-linear; nd = no data
Protein (Peptide id)	Peptide sequence	QconCAT	Q1 m/z precursor ion	Q3 m/z product ion	Retention time (min)	Collision energy (eV)	Declustering potential (eV)	Analyte/Internal standard	LoD (Copies per cell)
NifA-1	GAFTGAVR*-y4	QNif3	394.718	412.254	9	59.5	22.9	IS	56.3154
NifA-1	GAFTGAVR-y4	QNif3	389.714	402.246	9	59.5	22.9	A
NifA-1	GAFTGAVR*-y5	QNif3	394.718	513.302	9	59.5	22.9	IS
NifA-1	GAFTGAVR-y5	QNif3	389.714	503.294	9	59.5	22.9	A
NifA-1	GAFTGAVR*-y6	QNif3	394.718	660.37	9	59.5	22.9	IS
NifA-1	GAFTGAVR-y6	QNif3	389.714	650.362	9	59.5	22.9	A
NifA-2	LIAALEK*-y3	QNif3	383.252	397.254	10.95	58.8	22.5	IS	NL
NifA-2	LIAALEK-y3	QNif3	379.245	389.239	10.95	58.8	22.5	A
NifA-2	LIAALEK*-y4	QNif3	383.252	468.291	10.95	58.8	22.5	IS
NifA-2	LIAALEK-y4	QNif3	379.245	460.277	10.95	58.8	22.5	A
NifA-2	LIAALEK*-y5	QNif3	383.252	539.328	10.95	58.8	22.5	IS
NifA-2	LIAALEK-y5	QNif3	379.245	531.314	10.95	58.8	22.5	A
NifA-3	SAVLSESGLIDR*-y6	QNif3	628.84	670.376	15.75	76.6	31.3	IS	346.443
NifA-3	SAVLSESGLIDR-y6	QNif3	623.836	660.368	15.75	76.6	31.3	A
NifA-3	SAVLSESGLIDR*-y7	QNif3	628.84	799.418	15.75	76.6	31.3	IS
NifA-3	SAVLSESGLIDR-y7	QNif3	623.836	789.41	15.75	76.6	31.3	A
NifA-3	SAVLSESGLIDR*-y8	QNif3	628.84	886.45	15.75	76.6	31.3	IS
NifA-3	SAVLSESGLIDR-y8	QNif3	623.836	876.442	15.75	76.6	31.3	A
NifB-1	EAGEILIAR*-y5	QNif1	491.284	595.417	12.5	66.6	26.4	IS	1125.79
NifB-1	EAGEILIAR-y5	QNif1	486.28	585.408	12.5	66.6	26.4	A
NifB-1	EAGEILIAR*-y6	QNif1	491.284	724.459	12.5	66.6	26.4	IS
NifB-1	EAGEILIAR-y6	QNif1	486.28	714.451	12.5	66.6	26.4	A
NifB-1	EAGEILIAR*-y7	QNif1	491.284	781.481	12.5	66.6	26.4	IS
NifB-1	EAGEILIAR-y7	QNif1	486.28	771.472	12.5	66.6	26.4	A
NifB-2	TLELIR*-y3	QNif1	377.738	411.295	13	58.3	22.3	IS	229.53
NifB-2	TLELIR-y3	QNif1	372.734	401.287	13	58.3	22.3	A
NifB-2	TLELIR*-y4	QNif1	377.738	540.338	13	58.3	22.3	IS
NifB-2	TLELIR-y4	QNif1	372.734	530.33	13	58.3	22.3	A
NifB-2	TLELIR*-y5	QNif1	377.738	653.422	13	58.3	22.3	IS
NifB-2	TLELIR-y5	QNif1	372.734	643.414	13	58.3	22.3	A
NifD-1	ANAEAVIAR*-y4	QNif2	462.76	468.317	7.75	64.5	25.3	IS	5184.34
NifD-1	ANAEAVIAR-y4	QNif2	457.756	458.309	7.75	64.5	25.3	A
NifD-1	ANAEAVIAR*-y5	QNif2	462.76	539.354	7.75	64.5	25.3	IS
NifD-1	ANAEAVIAR-y5	QNif2	457.756	529.346	7.75	64.5	25.3	A
NifD-1	ANAEAVIAR*-y6	QNif2	462.76	668.397	7.75	64.5	25.3	IS
NifD-1	ANAEAVIAR-y6	QNif2	457.756	658.388	7.75	64.5	25.3	A
NifD-2	ALDKPVIPVR*-y3	QNif1	563.359	381.248	11.5	71.5	28.8	IS	213.916
NifD-2	ALDKPVIPVR-y3	QNif1	554.348	371.24	11.5	71.5	28.8	A
NifD-2	ALDKPVIPVR*-y5	QNif1	563.359	593.401	11.5	71.5	28.8	IS
NifD-2	ALDKPVIPVR-y5	QNif1	554.348	583.393	11.5	71.5	28.8	A
NifD-2	ALDKPVIPVR*-y6	QNif1	563.359	690.454	11.5	71.5	28.8	IS
NifD-2	ALDKPVIPVR-y6	QNif1	554.348	680.445	11.5	71.5	28.8	A
NifD-2	ALDKPVIPVR*-y7	QNif1	563.359	826.563	11.5	71.5	28.8	IS
NifD-2	ALDKPVIPVR-y7	QNif1	554.348	808.54	11.5	71.5	28.8	A
NifD-3	ALKPDLIGSGIK*-y7	QNif1	614.386	695.454	13.65	75.3	30.7	IS	541.815
NifD-3	ALKPDLIGSGIK-y7	QNif1	606.372	687.44	13.65	75.3	30.7	A
NifD-3	ALKPDLIGSGIK*-y8	QNif1	614.386	810.481	13.65	75.3	30.7	IS
NifD-3	ALKPDLIGSGIK-y8	QNif1	606.372	802.467	13.65	75.3	30.7	A
NifD-3	ALKPDLIGSGIK*-y9	QNif1	614.386	907.534	13.65	75.3	30.7	IS
NifD-3	ALKPDLIGSGIK-y9	QNif1	606.372	899.52	13.65	75.3	30.7	A
NifD-4	GVVFGPIK*-y3	QNif1	412.76	365.264	14.8	60.9	23.6	IS	519.955
NifD-4	GVVFGPIK-y3	QNif1	408.753	357.25	14.8	60.9	23.6	A
NifD-4	GVVFGPIK*-y4	QNif1	412.76	422.285	14.8	60.9	23.6	IS
NifD-4	GVVFGPIK-y4	QNif1	408.753	414.271	14.8	60.9	23.6	A
NifD-4	GVVFGPIK*-y5	QNif1	412.76	569.354	14.8	60.9	23.6	IS
NifD-4	GVVFGPIK-y5	QNif1	408.753	561.34	14.8	60.9	23.6	A
NifD-4	GVVFGPIK*-y6	QNif1	412.76	668.422	14.8	60.9	23.6	IS
NifD-4	GVVFGPIK-y6	QNif1	408.753	660.408	14.8	60.9	23.6	A
NifE-1	ALLYTGGVK*-y6	QNif2	465.281	632.349	12.55	64.7	25.5	IS	71.8803
NifE-1	ALLYTGGVK-y6	QNif2	461.274	624.335	12.55	64.7	25.5	A
NifE-1	ALLYTGGVK*-y7	QNif2	465.281	745.433	12.55	64.7	25.5	IS
NifE-1	ALLYTGGVK-y7	QNif2	461.274	737.419	12.55	64.7	25.5	A
NifE-1	ALLYTGGVK*-y8	QNif2	465.281	858.517	12.55	64.7	25.5	IS
NifE-1	ALLYTGGVK-y8	QNif2	461.274	850.503	12.55	64.7	25.5	A
NifE-3	LPFLDINQER*-y5	QNif2	627.839	669.355	21.55	76.5	31.3	IS	108.585
NifE-3	LPFLDINQER-y5	QNif2	622.835	659.347	21.55	76.5	31.3	A
NifE-3	LPFLDINQER*-y6	QNif2	627.839	784.382	21.55	76.5	31.3	IS
NifE-3	LPFLDINQER-y6	QNif2	622.835	774.374	21.55	76.5	31.3	A
NifE-3	LPFLDINQER*-y7	QNif2	627.839	897.466	21.55	76.5	31.3	IS
NifE-3	LPFLDINQER-y7	QNif2	622.835	887.458	21.55	76.5	31.3	A
NifE-3	LPFLDINQER*-y9	QNif2	627.839	1141.59	21.55	76.5	31.3	IS
NifE-3	LPFLDINQER-y9	QNif2	622.835	1131.58	21.55	76.5	31.3	A
NifE-2	TLLDVVYR*-y4	QNif2	494.789	546.327	19	66.8	26.5	IS	22.5036
NifE-2	TLLDVVYR-y4	QNif2	489.785	536.319	19	66.8	26.5	A
NifE-2	TLLDVVYR*-y5	QNif2	494.789	661.354	19	66.8	26.5	IS
NifE-2	TLLDVVYR-y5	QNif2	489.785	651.346	19	66.8	26.5	A
NifE-2	TLLDVVYR*-y6	QNif2	494.789	774.438	19	66.8	26.5	IS
NifE-2	TLLDVVYR-y6	QNif2	489.785	764.43	19	66.8	26.5	A
NifF-2	QLGELADAPVNINR*-y6	QNif1	760.409	722.418	17.2	86.2	36.1	IS	576.167
NifF-2	QLGELADAPVNINR-y6	QNif1	755.405	712.41	17.2	86.2	36.1	A
NifF-2	QLGELADAPVNINR*-y7	QNif1	760.409	793.455	17.2	86.2	36.1	IS
NifF-2	QLGELADAPVNINR-y7	QNif1	755.405	783.447	17.2	86.2	36.1	A
NifF-2	QLGELADAPVNINR*-y8	QNif1	760.409	908.482	17.2	86.2	36.1	IS
NifF-2	QLGELADAPVNINR-y8	QNif1	755.405	898.474	17.2	86.2	36.1	A
NifF-2	QLGELADAPVNINR*-y9	QNif1	760.409	979.519	17.2	86.2	36.1	IS
NifF-2	QLGELADAPVNINR-y9	QNif1	755.405	969.511	17.2	86.2	36.1	A
NifF-1	TVALFGLGDQR*-y6	QNif1	593.826	655.34	19.5	74	30.1	IS	1519.27
NifF-1	TVALFGLGDQR-y6	QNif1	588.822	645.331	19.5	74	30.1	A
NifF-1	TVALFGLGDQR*-y7	QNif1	593.826	802.408	19.5	74	30.1	IS
NifF-1	TVALFGLGDQR-y7	QNif1	588.822	792.4	19.5	74	30.1	A
NifF-1	TVALFGLGDQR*-y8	QNif1	593.826	915.492	19.5	74	30.1	IS
NifF-1	TVALFGLGDQR-y8	QNif1	588.822	905.484	19.5	74	30.1	A
NifH-2	DNIVQR*-y3	QNif1	377.708	412.254	3.2	58.3	22.3	IS	1733.18
NifH-2	DNIVQR-y3	QNif1	372.704	402.246	3.2	58.3	22.3	A
NifH-2	DNIVQR*-y4	QNif1	377.708	525.338	3.2	58.3	22.3	IS
NifH-2	DNIVQR-y4	QNif1	372.704	515.33	3.2	58.3	22.3	A
NifH-2	DNIVQR*-y5	QNif1	377.708	639.381	3.2	58.3	22.3	IS
NifH-2	DNIVQR-y5	QNif1	372.704	629.373	3.2	58.3	22.3	A
NifH-1	LILHAK*-y3	QNif1	351.741	363.223	3.5	56.5	21.4	IS	1906.5
NifH-1	LILHAK-y3	QNif1	347.734	355.209	3.5	56.5	21.4	A
NifH-1	LILHAK*-y4	QNif1	351.741	476.307	3.5	56.5	21.4	IS
NifH-1	LILHAK-y4	QNif1	347.734	468.293	3.5	56.5	21.4	A
NifH-1	LILHAK*-y5	QNif1	351.741	589.391	3.5	56.5	21.4	IS
NifH-1	LILHAK-y5	QNif1	347.734	581.377	3.5	56.5	21.4	A
NifJ-2	LITQLFGDR*-y5	QNif1	536.805	617.328	19	69.9	28	IS	284.18
NifJ-2	LITQLFGDR-y5	QNif1	531.801	607.32	19	69.9	28	A
NifJ-2	LITQLFGDR*-y6	QNif1	536.805	745.387	19	69.9	28	IS
NifJ-2	LITQLFGDR-y6	QNif1	531.801	735.378	19	69.9	28	A
NifJ-2	LITQLFGDR*-y7	QNif1	536.805	846.434	19	69.9	28	IS
NifJ-2	LITQLFGDR-y7	QNif1	531.801	836.426	19	69.9	28	A
NifJ-1	NLFGQPVR*-y3	QNif1	470.766	381.248	12.5	65.1	25.6	IS	515.271
NifJ-1	NLFGQPVR-y3	QNif1	465.761	371.24	12.5	65.1	25.6	A
NifJ-1	NLFGQPVR*-y4	QNif1	470.766	509.307	12.5	65.1	25.6	IS
NifJ-1	NLFGQPVR-y4	QNif1	465.761	499.299	12.5	65.1	25.6	A
NifJ-1	NLFGQPVR*-y5	QNif1	470.766	566.328	12.5	65.1	25.6	IS
NifJ-1	NLFGQPVR-y5	QNif1	465.761	556.32	12.5	65.1	25.6	A
NifJ-1	NLFGQPVR*-y6	QNif1	470.766	713.397	12.5	65.1	25.6	IS
NifJ-1	NLFGQPVR-y6	QNif1	465.761	703.389	12.5	65.1	25.6	A
NifK-2	AFEVPLIR*-y4	QNif1	477.786	508.348	20	65.6	25.9	IS	724.502
NifK-2	AFEVPLIR-y4	QNif1	472.782	498.34	20	65.6	25.9	A
NifK-2	AFEVPLIR*-y5	QNif1	477.786	607.417	20	65.6	25.9	IS
NifK-2	AFEVPLIR-y5	QNif1	472.782	597.408	20	65.6	25.9	A
NifK-2	AFEVPLIR*-y6	QNif1	477.786	736.459	20	65.6	25.9	IS
NifK-2	AFEVPLIR-y6	QNif1	472.782	726.451	20	65.6	25.9	A
NifK-1	EALTVDPAK*-y3	QNif1	476.265	323.217	9.5	65.5	25.9	IS	811.942
NifK-1	EALTVDPAK-y3	QNif1	472.258	315.203	9.5	65.5	25.9	A
NifK-1	EALTVDPAK*-y5	QNif1	476.265	537.312	9.5	65.5	25.9	IS
NifK-1	EALTVDPAK-y5	QNif1	472.258	529.298	9.5	65.5	25.9	A
NifK-1	EALTVDPAK*-y6	QNif1	476.265	638.36	9.5	65.5	25.9	IS
NifK-1	EALTVDPAK-y6	QNif1	472.258	630.346	9.5	65.5	25.9	A
NifK-1	EALTVDPAK*-y7	QNif1	476.265	751.444	9.5	65.5	25.9	IS
NifK-1	EALTVDPAK-y7	QNif1	472.258	743.43	9.5	65.5	25.9	A
NifK-3	LGFPLFDR*-y4	QNif1	487.77	560.307	23.5	66.3	26.2	IS	60.8957
NifK-3	LGFPLFDR-y4	QNif1	482.766	550.298	23.5	66.3	26.2	A
NifK-3	LGFPLFDR*-y5	QNif1	487.77	657.359	23.5	66.3	26.2	IS
NifK-3	LGFPLFDR-y5	QNif1	482.766	647.351	23.5	66.3	26.2	A
NifK-3	LGFPLFDR*-y6	QNif1	487.77	804.428	23.5	66.3	26.2	IS
NifK-3	LGFPLFDR-y6	QNif1	482.766	794.42	23.5	66.3	26.2	A
NifL-2	LLAAIR*-y3	QNif3	333.73	369.248	10.65	55.1	20.7	IS	98.6256
NifL-2	LLAAIR-y3	QNif3	328.726	359.24	10.65	55.1	20.7	A
NifL-2	LLAAIR*-y4	QNif3	333.73	440.286	10.65	55.1	20.7	IS
NifL-2	LLAAIR-y4	QNif3	328.726	430.277	10.65	55.1	20.7	A
NifL-2	LLAAIR*-y5	QNif3	333.73	553.37	10.65	55.1	20.7	IS
NifL-2	LLAAIR-y5	QNif3	328.726	543.361	10.65	55.1	20.7	A
NifL-1	LLASSQTPR*-y4	QNif3	491.781	511.286	8	66.6	26.4	IS	11.6464
NifL-1	LLASSQTPR-y4	QNif3	486.777	501.278	8	66.6	26.4	A
NifL-1	LLASSQTPR*-y5	QNif3	491.781	598.318	8	66.6	26.4	IS
NifL-1	LLASSQTPR-y5	QNif3	486.777	588.31	8	66.6	26.4	A
NifL-1	LLASSQTPR*-y6	QNif3	491.781	685.35	8	66.6	26.4	IS
NifL-1	LLASSQTPR-y6	QNif3	486.777	675.342	8	66.6	26.4	A
NifM-1	DAFAPLAQR*-y5	QNif2	499.768	594.36	14	67.2	26.7	IS	82.3674
NifM-1	DAFAPLAQR-y5	QNif2	494.764	584.351	14	67.2	26.7	A
NifM-1	DAFAPLAQR*-y6	QNif2	499.768	665.397	14	67.2	26.7	IS
NifM-1	DAFAPLAQR-y6	QNif2	494.764	655.389	14	67.2	26.7	A
NifM-1	DAFAPLAQR*-y7	QNif2	499.768	812.465	14	67.2	26.7	IS
NifM-1	DAFAPLAQR-y7	QNif2	494.764	802.457	14	67.2	26.7	A
NifM-2	LELAFADIAR*-y6	QNif2	564.818	702.381	22	71.9	29	IS	48.0659
NifM-2	LELAFADIAR-y6	QNif2	559.814	692.373	22	71.9	29	A
NifM-2	LELAFADIAR*-y7	QNif2	564.818	773.418	22	71.9	29	IS
NifM-2	LELAFADIAR-y7	QNif2	559.814	763.41	22	71.9	29	A
NifM-2	LELAFADIAR*-y8	QNif2	564.818	886.502	22	71.9	29	IS
NifM-2	LELAFADIAR-y8	QNif2	559.814	876.494	22	71.9	29	A
NifN-2	DLAEQFALPLVR*-y4	QNif2	691.389	494.332	27.2	81.2	33.6	IS	117.543
NifN-2	DLAEQFALPLVR-y4	QNif2	686.385	484.324	27.2	81.2	33.6	A
NifN-2	DLAEQFALPLVR*-y7	QNif2	691.389	825.522	27.2	81.2	33.6	IS
NifN-2	DLAEQFALPLVR-y7	QNif2	686.385	815.514	27.2	81.2	33.6	A
NifN-2	DLAEQFALPLVR*-y8	QNif2	691.389	953.581	27.2	81.2	33.6	IS
NifN-2	DLAEQFALPLVR-y8	QNif2	686.385	943.572	27.2	81.2	33.6	A
NifN-3	DTLFELANLIR*-y6	QNif2	657.868	709.459	31.4	78.7	32.4	IS	107.493
NifN-3	DTLFELANLIR-y6	QNif2	652.864	699.451	31.4	78.7	32.4	A
NifN-3	DTLFELANLIR*-y7	QNif2	657.868	838.502	31.4	78.7	32.4	IS
NifN-3	DTLFELANLIR-y7	QNif2	652.864	828.494	31.4	78.7	32.4	A
NifN-3	DTLFELANLIR*-y8	QNif2	657.868	985.57	31.4	78.7	32.4	IS
NifN-3	DTLFELANLIR-y8	QNif2	652.864	975.562	31.4	78.7	32.4	A
NifN-1	QLPVER*-y3	QNif2	376.22	413.238	6.3	58.2	22.2	IS	227.439
NifN-1	QLPVER-y3	QNif2	371.216	403.23	6.3	58.2	22.2	A
NifN-1	QLPVER*-y4	QNif2	376.22	510.291	6.3	58.2	22.2	IS
NifN-1	QLPVER-y4	QNif2	371.216	500.283	6.3	58.2	22.2	A
NifN-1	QLPVER*-y5	QNif2	376.22	623.375	6.3	58.2	22.2	IS
NifN-1	QLPVER-y5	QNif2	371.216	613.367	6.3	58.2	22.2	A
NifQ-1	LMAELNATR*-y5	QNif3	514.775	584.339	11.25	68.3	27.2	IS	NL
NifQ-1	LMAELNATR-y5	QNif3	509.771	574.331	11.25	68.3	27.2	A
NifQ-1	LMAELNATR*-y6	QNif3	514.775	713.382	11.25	68.3	27.2	IS
NifQ-1	LMAELNATR-y6	QNif3	509.771	703.373	11.25	68.3	27.2	A
NifQ-1	LMAELNATR*-y7	QNif3	514.775	784.419	11.25	68.3	27.2	IS
NifQ-1	LMAELNATR-y7	QNif3	509.771	774.41	11.25	68.3	27.2	A
NifQ-2	MGLSPR*-y3	QNif3	335.683	369.212	7.2	55.2	20.8	IS	NL
NifQ-2	MGLSPR-y3	QNif3	330.679	359.204	7.2	55.2	20.8	A
NifQ-2	MGLSPR*-y4	QNif3	335.683	482.296	7.2	55.2	20.8	IS
NifQ-2	MGLSPR-y4	QNif3	330.679	472.288	7.2	55.2	20.8	A
NifQ-2	MGLSPR*-y5	QNif3	335.683	539.318	7.2	55.2	20.8	IS
NifQ-2	MGLSPR-y5	QNif3	330.679	529.309	7.2	55.2	20.8	A
NifS-1	AALSPR*-y3	QNif2	312.689	369.212	2.5	53.5	19.9	IS	NL
NifS-1	AALSPR-y3	QNif2	307.685	359.204	2.5	53.5	19.9	A
NifS-1	AALSPR*-y4	QNif2	312.689	482.296	2.5	53.5	19.9	IS
NifS-1	AALSPR-y4	QNif2	307.685	472.288	2.5	53.5	19.9	A
NifS-1	AALSPR*-y5	QNif2	312.689	553.333	2.5	53.5	19.9	IS
NifS-1	AALSPR-y5	QNif2	307.685	543.325	2.5	53.5	19.9	A
NifS-2	IPIAVGQTR*-y5	QNif2	482.794	570.323	10.95	65.9	26.1	IS	266.765
NifS-2	IPIAVGQTR-y5	QNif2	477.79	560.315	10.95	65.9	26.1	A
NifS-2	IPIAVGQTR*-y6	QNif2	482.794	641.36	10.95	65.9	26.1	IS
NifS-2	IPIAVGQTR-y6	QNif2	477.79	631.352	10.95	65.9	26.1	A
NifS-2	IPIAVGQTR*-y7	QNif2	482.794	754.445	10.95	65.9	26.1	IS
NifS-2	IPIAVGQTR-y7	QNif2	477.79	744.436	10.95	65.9	26.1	A
NifS-2	IPIAVGQTR*-y8	QNif2	482.794	851.497	10.95	65.9	26.1	IS
NifS-2	IPIAVGQTR-y8	QNif2	477.79	841.489	10.95	65.9	26.1	A
NifT-1	GADLYAYIAK*-y5	QNif2	546.794	573.349	17.5	70.7	28.4	IS	3853.35
NifT-1	GADLYAYIAK-y5	QNif2	542.787	565.334	17.5	70.7	28.4	A
NifT-1	GADLYAYIAK*-y6	QNif2	546.794	736.412	17.5	70.7	28.4	IS
NifT-1	GADLYAYIAK-y6	QNif2	542.787	728.398	17.5	70.7	28.4	A
NifT-1	GADLYAYIAK*-y7	QNif2	546.794	849.496	17.5	70.7	28.4	IS
NifT-1	GADLYAYIAK-y7	QNif2	542.787	841.482	17.5	70.7	28.4	A
NifT-2	WGGALEGGR*-y6	QNif2	556.79	628.329	15	71.3	28.7	IS	215.422
NifT-2	WGGALEGGR-y6	QNif2	551.786	618.321	15	71.3	28.7	A
NifT-2	WGGALEGGR*-y7	QNif2	556.79	741.413	15	71.3	28.7	IS
NifT-2	WGGALEGGR-y7	QNif2	551.786	731.405	15	71.3	28.7	A
NifT-2	WGGALEGGR*-y8	QNif2	556.79	812.45	15	71.3	28.7	IS
NifT-2	WGGALEGGR-y8	QNif2	551.786	802.442	15	71.3	28.7	A
NifU-1	AAIANFR*-y3	QNif3	386.721	446.239	9.5	58.9	22.6	IS	30.9587
NifU-1	AAIANFR-y3	QNif3	381.716	436.23	9.5	58.9	22.6	A
NifU-1	AAIANFR*-y4	QNif3	386.721	517.276	9.5	58.9	22.6	IS
NifU-1	AAIANFR-y4	QNif3	381.716	507.267	9.5	58.9	22.6	A
NifU-1	AAIANFR*-y5	QNif3	386.721	630.36	9.5	58.9	22.6	IS
NifU-1	AAIANFR-y5	QNif3	381.716	620.351	9.5	58.9	22.6	A
NifW-1	AEVPLQNR*-y4	QNif3	468.76	540.313	7.65	64.9	25.6	IS	58.5267
NifW-1	AEVPLQNR-y4	QNif3	463.756	530.305	7.65	64.9	25.6	A
NifW-1	AEVPLQNR*-y5	QNif3	468.76	637.366	7.65	64.9	25.6	IS
NifW-1	AEVPLQNR-y5	QNif3	463.756	627.357	7.65	64.9	25.6	A
NifW-1	AEVPLQNR*-y6	QNif3	468.76	736.434	7.65	64.9	25.6	IS
NifW-1	AEVPLQNR-y6	QNif3	463.756	726.426	7.65	64.9	25.6	A
NifX-1	LVVYGVK*-y4	QNif2	393.254	474.28	11.25	59.5	22.9	IS	487.213
NifX-1	LVVYGVK-y4	QNif2	389.247	466.266	11.25	59.5	22.9	A
NifX-1	LVVYGVK*-y5	QNif2	393.254	573.349	11.25	59.5	22.9	IS
NifX-1	LVVYGVK-y5	QNif2	389.247	565.334	11.25	59.5	22.9	A
NifX-1	LVVYGVK*-y6	QNif2	393.254	672.417	11.25	59.5	22.9	IS
NifX-1	LVVYGVK-y6	QNif2	389.247	664.403	11.25	59.5	22.9	A
NifX-2	VAFASSDYR*-y4	QNif2	513.25	550.25	10	68.2	27.2	IS	30.1504
NifX-2	VAFASSDYR-y4	QNif2	508.246	540.241	10	68.2	27.2	A
NifX-2	VAFASSDYR*-y5	QNif2	513.25	637.282	10	68.2	27.2	IS
NifX-2	VAFASSDYR-y5	QNif2	508.246	627.273	10	68.2	27.2	A
NifX-2	VAFASSDYR*-y6	QNif2	513.25	708.319	10	68.2	27.2	IS
NifX-2	VAFASSDYR-y6	QNif2	508.246	698.31	10	68.2	27.2	A
NifY-1	DNPLEER*-y4	QNif2	441.713	556.296	7.95	63	24.6	IS	179.155
NifY-1	DNPLEER-y4	QNif2	436.709	546.288	7.95	63	24.6	A
NifY-1	DNPLEER*-y5	QNif2	441.713	653.349	7.95	63	24.6	IS
NifY-1	DNPLEER-y5	QNif2	436.709	643.341	7.95	63	24.6	A
NifY-1	DNPLEER*-y6	QNif2	441.713	767.392	7.95	63	24.6	IS
NifY-1	DNPLEER-y6	QNif2	436.709	757.384	7.95	63	24.6	A
NifY-2	LPPWLAK*-y4	QNif2	416.762	525.327	16	61.2	23.7	IS	292.765
NifY-2	LPPWLAK-y4	QNif2	412.755	517.313	16	61.2	23.7	A
NifY-2	LPPWLAK*-y5	QNif2	416.762	622.38	16	61.2	23.7	IS
NifY-2	LPPWLAK-y5	QNif2	412.755	614.366	16	61.2	23.7	A
NifY-2	LPPWLAK*-y6	QNif2	416.762	719.433	16	61.2	23.7	IS
NifY-2	LPPWLAK-y6	QNif2	412.755	711.419	16	61.2	23.7	A
NifZ-1	GSTGFVR*-y3	QNif3	367.197	431.264	5.05	57.5	21.9	IS	NL
NifZ-1	GSTGFVR-y3	QNif3	362.193	421.256	5.05	57.5	21.9	A
NifZ-1	GSTGFVR*-y4	QNif3	367.197	488.286	5.05	57.5	21.9	IS
NifZ-1	GSTGFVR-y4	QNif3	362.193	478.277	5.05	57.5	21.9	A
NifZ-1	GSTGFVR*-y5	QNif3	367.197	589.333	5.05	57.5	21.9	IS
NifZ-1	GSTGFVR-y5	QNif3	362.193	579.325	5.05	57.5	21.9	A
P11+PTM	GAEY(UMP)MVDFLPK-y7	QNtr	788.4	849.4	24.5	80	30	A	-
P11-PTM	GAEYMVDFLPK-y7	QNtr	635.3	849.5	22.5	80	30	A
P11-PTM	GAEYMVDFLPK*-y7	QNtr	639.3	857.5	22.5	80	30	IS
GlnK+PTM	GAEYS(UMP)VNFLPK-y2	QNtr	765.9	244.2	19	80	30	A	-
GlnK+PTM	GAEYS(UMP)VNFLPK-y7	QNtr	765.9	804.5	19	80	30	A
GlnK-PTM	GAEYSVNFLPK-y7	QNtr	612.8	804.5	17.8	80	30	A
GlnK-PTM	GAEYSVNFLPK*-y7	QNtr	616.8	812.5	17.8	80	30	IS
GlnK-PTM	GAEYSVNFLPK-y2	QNtr	612.8	244.2	17.8	80	30	A
GlnK-PTM	GAEYSVNFLPK*-y2	QNtr	616.8	252.2	17.8	80	30	IS
GlnK-Quant	IFVAELQR-y6	QNtr	488.3	715.4	14.7	80	30	A	nd
GlnK-Quant	IFVAELQR*-y6	QNtr	493.3	725.4	14.7	80	30	IS
GlnK-Quant	IFVAELQR-y5	QNtr	488.3	616.3	14.7	80	30	A
GlnK-Quant	IFVAELQR*-y5	QNtr	493.3	626.3	14.7	80	30	IS
GlnK-Quant	IFVAELQR-y7	QNtr	488.3	862.5	14.7	80	30	A
GlnK-Quant	IFVAELQR*-y7	QNtr	493.3	872.5	14.7	80	30	IS
P11-Quant	IFVFDVAR-y6	QNtr	483.8	706.4	20.6	80	30	A	nd
P11-Quant	IFVFDVAR*-y6	QNtr	488.8	716.4	20.6	80	30	IS
P11-Quant	IFVFDVAR-y5	QNtr	483.8	607.3	20.6	80	30	A
P11-Quant	IFVFDVAR*-y5	QNtr	488.8	617.3	20.6	80	30	IS
P11-Quant	IFVFDVAR*-y7	QNtr	488.8	863.5	20.6	80	30	IS
P11-Quant	IFVFDVAR-y7	QNtr	483.8	853.5	20.6	80	30	A
GS-1	IPVVTSPK*-y5	QNtr	424.77	539.328	9.8	61.8	24	IS	nd
GS-1	IPVVTSPK-y5	QNtr	420.763	531.314	9.8	61.8	24	A
GS-1	IPVVTSPK*-y6	QNtr	424.77	638.396	9.8	61.8	24	IS
GS-1	IPVVTSPK-y6	QNtr	420.763	630.382	9.8	61.8	24	A
GS-1	IPVVTSPK*-y7	QNtr	424.77	735.449	9.8	61.8	24	IS
GS-1	IPVVTSPK-y7	QNtr	420.763	727.435	9.8	61.8	24	A
NtrC-2	TLLTTALR-y6	QNtr	444.8	674.4	14.8	80	25	A	nd
NtrC-2	TLLTTALR*-y6	QNtr	449.8	684.4	14.8	80	25	IS
NtrC-2	TLLTTALR-y5	QNtr	444.8	561.3	14.8	80	25	A
NtrC-2	TLLTTALR*-y5	QNtr	449.8	571.3	14.8	80	25	IS
NtrC-2	TLLTTALR-y4	QNtr	444.8	460.3	14.8	80	25	A
NtrC-2	TLLTTALR*-y4	QNtr	449.8	470.3	14.8	80	25	IS
NtrC-1	TPDVLLSDIR-y5	QNtr	564.8	603.3	18.2	80	30	A	nd
NtrC-1	TPDVLLSDIR*-y5	QNtr	569.8	613.3	18.2	80	30	IS
NtrC-1	TPDVLLSDIR-y2	QNtr	564.8	288.2	18.2	80	30	A
NtrC-1	TPDVLLSDIR*-y2	QNtr	569.8	298.2	18.2	80	30	IS
NtrC-1	TPDVLLSDIR-y6	QNtr	564.8	716.4	18.2	80	30	A
NtrC-1	TPDVLLSDIR*-y6	QNtr	569.8	726.4	18.2	80	30	IS

## Sheet: QconCATs
QconCAT	Label	Size	Sequence
QNif1	L-[13C6,15N2]arginine; L-[13C6,15N2]lysine	29.7	MRGSHHHHHHGMASMTGGQQMGRDLYDDDDKDHPFTRLVTDLTKAGSKGVVFGPIKDMASSKALDKPVIPVRCEGFVKALKPDLIGSGIKEKYSTRLILHAKAQNVPRDNIVQRAEIFQREALTVDPAKACQKGKAFEVPLIRLGFLIRLGFPLFDRHHLGKKNLFGQPVRLMEYARLITQLFGDRMLISGREAGEILIARQLETFRTLELIREQLKGKTVALFGLGDQRGYPIHKQLGELADAPVNINRTTLRQTALVELLKAGS*
QNif2	L-[13C6,15N2]arginine; L-[13C6,15N2]lysine	37.7	MRGSHHHHHHGMASMTGGQQMGRDLYDDDDKDHPFTRLVTDLTKDTIRANAEAVIARYEGAERWGGAISLEGGRRYYRERGADLYAYIAKQDLGRKALLYTGGVKSWSNARTLLDVVYRYQAKARLPFLDINQEREHAASRDAFAPLAQRHSHHARLELAFADIARQAPSLRQLPVERVVPHARDLAEQFALPLVRAGFGMRDTLFELANLIRERHQFRAALSPRVALVGKIPIAVGQTRIDMTPRLVVYGVKADRSMKVAFASSDYRHVDLNRDNPLEERVFAGRLPPWLAKRLNRQTALVELLKDTIKGELNDPAANKARKEAELAAATAEQ*
QNif3	L-[13C6,15N2]arginine; L-[13C6,15N2]lysine	36.4	MRGSHHHHHHGMASMTGGQQMGRDLYDDDDKDHPFTRLVTDLTKGHEKGAFTGAVRQRKRQRLIAALEKAGWLERSAVLSESGLIDRDVINPRLLASSQTPREIYAGKLLAAIRESLLRRLWLLYHAGKGSFPLRMGLSPRDWQRRRLMAELNATREEEALRAAIANFRGESKVKDHFFNPRNARCQRVAEAAQRAIDIRRFAENWKRSPASRASGQTLRAIAKLRAEVPLQNRLEDNDRAPWLLARRLLVRRGSTGFVRDWGWFRVPVQAIALIEEREEARLVNELTEFAKGHEKGELNDPAANKARKEAELAAATAEQ*
QNtr	L-[13C6,15N2]arginine; L-[13C6,15N2]lysine	52.4	MRGSHHHHHHGMASMTGGQQMGRDLYDDDDKDHPFTTTKTPDVLLSDIRMPGMERTLLTTALRHTQSIRIPVVTSPKARREAMDKNLYDLPPEEAKEIPQVLYRGAEYMVDFLPKVKIDGKIFVFDVARVIRLYRGAEYSVNFLPKVKIDGKIFVAELQRVIRLEQFFDRINQVYIVLKQMEITPAIRGYQAGITGRSYWLGGWREGYTVVALSLYWKEWAVDKYDYLTEYVQVLRGVNTPAAFAPTAARSLLLVDSALRVLTFPPVSALLDEDARLSIVDVNAGAQPLYNAAKTHAEFPAGSYLWSKGIAAASLAAILEARYIELPDAYKDVAPGEAVYITEKISVYSARVFVEVFDEEALKVSQAFTVFLPVRISINSPALADPTLITRTYLAAQGV…

## Sheet: Protein copy - stoichiometry
		Protein copy number
Protein	Condition	5 hrs		10 hrs
		Mean	SEM	Mean	SEM
NifA	M5aI wt - 0.5mM NH4	1628.11	196.984	2766.74	264.464
NifB	M5aI wt - 0.5mM NH4	1665.36	188.64	7153.67	1817.54
NifD	M5aI wt - 0.5mM NH4	4665.65	590.262	84132.5	35596.3
NifE	M5aI wt - 0.5mM NH4	1764.64	149.138	6546.91	1402.06
NifF	M5aI wt - 0.5mM NH4	4445.67	616.509	24141.1	4160.82
NifH	M5aI wt - 0.5mM NH4	16024.8	2630.45	196273	76531.5
NifJ	M5aI wt - 0.5mM NH4	1903.43	331.758	16152.3	5501.71
NifK	M5aI wt - 0.5mM NH4	8205.44	768.625	120087	49764.5
NifL	M5aI wt - 0.5mM NH4	2745.16	200.68	6268.26	1959.37
NifM	M5aI wt - 0.5mM NH4	547.334	24.4394	3158.11	1024.06
NifN	M5aI wt - 0.5mM NH4	2460.23	231.329	7740.87	1085.62
NifQ	M5aI wt - 0.5mM NH4	485.457	30.8023	2964.5	1042.76
NifS	M5aI wt - 0.5mM NH4	4282.65	166.575	14267	2044.91
NifT	M5aI wt - 0.5mM NH4	4023.85	443.514	21003.3	4196.93
NifU	M5aI wt - 0.5mM NH4	7520.38	306.786	31249.7	4259.72
NifW	M5aI wt - 0.5mM NH4	3416.99	247.744	13520.5	2652.88
NifX	M5aI wt - 0.5mM NH4	1433.77	138.707	3869.01	631.655
NifY	M5aI wt - 0.5mM NH4	6021.55	499.764	39025.9	14353.4
NifZ	M5aI wt - 0.5mM NH4	722.091	99.0245	3531.79	1117.66
NifA	ΔnifLA - 0.5mM NH4	54.3109	19.281	89.339	42.1179
NifB	ΔnifLA - 0.5mM NH4	145.111	20.4404	139.047	5.90023
NifD	ΔnifLA - 0.5mM NH4	22.293	1.47275	42.6432	10.808
NifE	ΔnifLA - 0.5mM NH4	56.355	4.87312	74.2469	6.85681
NifF	ΔnifLA - 0.5mM NH4	173.733	46.0645	241.727	31.3641
NifH	ΔnifLA - 0.5mM NH4	54.0664	15.1381	65.0674	19.9513
NifJ	ΔnifLA - 0.5mM NH4	55.6237	13.9437	92.5079	12.9854
NifK	ΔnifLA - 0.5mM NH4	36.627	6.91018	77.1152	12.1121
NifL	ΔnifLA - 0.5mM NH4	12.6547	9.46826	70.8256	68.6256
NifM	ΔnifLA - 0.5mM NH4	51.1579	10.1767	55.8434	5.61196
NifN	ΔnifLA - 0.5mM NH4	38.9838	8.73256	45.6146	4.57476
NifQ	ΔnifLA - 0.5mM NH4	151.36	7.74933	277.579	28.8817
NifS	ΔnifLA - 0.5mM NH4	59.8316	2.8652	75.3196	13.3794
NifT	ΔnifLA - 0.5mM NH4	164.594	14.7009	235.248	62.7128
NifU	ΔnifLA - 0.5mM NH4	24.8498	4.96339	32.2484	5.67691
NifW	ΔnifLA - 0.5mM NH4	132.053	47.8598	149.354	48.2327
NifX	ΔnifLA - 0.5mM NH4	63.0798	8.06242	48.9307	2.69268
NifY	ΔnifLA - 0.5mM NH4	93.7936	25.9047	239.502	1.54107
NifZ	ΔnifLA - 0.5mM NH4	16.7481	3.67875	65.1139	22.74
NifA	M5aI wt - 10mM NH4	59.9351	5.58937	79.2264	12.9635
NifB	M5aI wt - 10mM NH4	57.8174	10.9403	54.113	5.58314
NifD	M5aI wt - 10mM NH4	18.2243	4.56008	23.4904	2.126
NifE	M5aI wt - 10mM NH4	17.5554	5.37532	14.0477	1.33412
NifF	M5aI wt - 10mM NH4	33.0543	5.73581	39.4573	1.73452
NifH	M5aI wt - 10mM NH4	41.7657	7.97241	55.1144	5.70585
NifJ	M5aI wt - 10mM NH4	25.6173	1.15659	34.4269	5.5483
NifK	M5aI wt - 10mM NH4	38.7105	6.99587	46.8242	3.83232
NifL	M5aI wt - 10mM NH4	5.43008	2.11079	174.187	153.759
NifM	M5aI wt - 10mM NH4	23.2228	5.53699	25.8369	3.73649
NifN	M5aI wt - 10mM NH4	15.2224	0.946646	16.4243	2.34238
NifQ	M5aI wt - 10mM NH4	158.09	10.5399	114.737	11.2486
NifS	M5aI wt - 10mM NH4	78.2185	0.0389266	72.6336	5.13589
NifT	M5aI wt - 10mM NH4	35.8599	5.07479	47.9428	13.12
NifU	M5aI wt - 10mM NH4	13.0236	4.76996	13.1366	0.954096
NifW	M5aI wt - 10mM NH4	121.598	28.7426	167.824	26.8059
NifX	M5aI wt - 10mM NH4	23.6656	2.56063	33.8622	1.13261
NifY	M5aI wt - 10mM NH4	102.524	9.45078	181.651	26.7727
NifZ	M5aI wt - 10mM NH4	25.434	2.33909	36.6977	10.9493

## Sheet: Protein copy - timecourse
		Protein copy number
Protein	Condition	0 hrs		2.5 hrs		5 hrs		7.5 hrs		10 hrs		12.5 hrs
		Mean	SEM	Mean	SEM	Mean	SEM	Mean	SEM	Mean	SEM	Mean	SEM
NifB	M5aI wt - 0.5mM NH4	243.723	3.83914	390.735	73.7523	545.191	73.9714	926.5	160.685	1748.87	168.908	2088.78	118.554
NifD	M5aI wt - 0.5mM NH4	1299	243.083	1258.01	194.161	2093.05	42.8148	26359.7	1508.2	134555	12794.2	245388	25099
NifE	M5aI wt - 0.5mM NH4	150.316	23.4573	181.767	57.0155	428.015	48.3675	1541.6	290.717	3849.8	622.808	5184.19	343.557
NifF	M5aI wt - 0.5mM NH4	1940.08	324.765	1115.33	112.416	3149.16	295.093	17656.1	2293.62	51599.4	1891.81	82529.7	5824.36
NifH	M5aI wt - 0.5mM NH4	1045.45	121.347	1012.09	94.4949	6902.57	327.254	74130.9	2123.42	387309	7262.31	617157	60342.4
NifJ	M5aI wt - 0.5mM NH4	398.957	13.8166	440.878	37.127	395.586	23.9457	682.462	80.4322	2648.09	419.554	3146.22	230.759
NifK	M5aI wt - 0.5mM NH4	168.683	2.81424	145.619	9.21392	1655.32	19.6849	15686.8	2371.8	70745.2	3489.04	101354	5915.54
NifM	M5aI wt - 0.5mM NH4	134.861	10.8421	155.626	19.5623	213.77	24.6116	659.078	66.5802	2122.11	131.335	2800.07	293.434
NifN	M5aI wt - 0.5mM NH4	121.252	0.985794	104.721	12.2622	880.728	3.42635	2513.96	278.485	5722.2	309.83	7045.42	300.808
NifS	M5aI wt - 0.5mM NH4	338.869	61.0612	311.579	25.9492	814.578	56.1127	1994.59	187.65	6035.83	256.805	8068.33	2342.64
NifT	M5aI wt - 0.5mM NH4	276.221	10.0813	289.669	38.8158	1129.76	16.4672	6175.61	447.555	15678.6	1371.28	24909.5	3102.5
NifU	M5aI wt - 0.5mM NH4	216.017	12.592	431.358	57.6216	2447.65	93.0723	10409.4	1978.11	31356	4524.84	27296.3	3414.89
NifW	M5aI wt - 0.5mM NH4	571.963	65.2199	939.418	52.9222	1384.08	329.868	4718.45	337.567	9430.23	1885.88	11427.7	1962.74
NifX	M5aI wt - 0.5mM NH4	209.458	18.8194	188.789	21.9777	588.781	35.807	1234.68	36.9642	2873.12	468.337	3938.54	638.417
NifY	M5aI wt - 0.5mM NH4	281.538	43.2338	167.64	26.3097	724.709	35.9248	4463.66	177.794	16357.8	2600.6	22660.7	891.054
NtrC	M5aI wt - 0.5mM NH4	137.475	11.7249	316.818	24.5185	231.12	10.101	243.417	18.4346	290.779	8.56683	281.863	12.9524
PII	M5aI wt - 0.5mM NH4	1643.93	55.5059	1725.6	222.865	1541.56	8.80369	1525.77	154.456	1471.29	42.7111	1410.89	57.582
GlnK	M5aI wt - 0.5mM NH4	340.2	46.0363	6923.4	647.431	8277.04	88.8444	9775.79	988	13550.8	692.619	14323.2	980.068
GS	M5aI wt - 0.5mM NH4	5408.67	393.083	16943.3	881.517	12797.7	628.957	13473.2	1219.29	16608.2	453.224	17413.1	555.978
NifB	ΔnifLA - 0.5mM NH4	347.72	109.53	222.534	38.1511	220.749	51.6426	326.353	27.4416	292.173	33.8456	386.35	27.9938
NifD	ΔnifLA - 0.5mM NH4	1341.1	237.934	915.305	94.2194	999.262	33.4014	1245.42	170.954	1374.52	291.822	980.874	150.54
NifE	ΔnifLA - 0.5mM NH4	129.062	7.08042	157.501	3.93323	61.7408	14.7224	93.0193	20.4215	132.416	13.2686	131.047	3.11994
NifF	ΔnifLA - 0.5mM NH4	1658.44	196.986	933.534	91.4027	1026.64	58.8705	1233.2	176.657	1223.85	39.7872	1332.7	80.5623
NifH	ΔnifLA - 0.5mM NH4	982.747	63.6397	822.963	72.2241	664.372	57.1378	813.548	29.8142	995.315	44.9948	1019.96	107.658
NifJ	ΔnifLA - 0.5mM NH4	511.113	98.5215	396.683	19.8392	407.225	126.482	373.032	62.4585	372.797	30.1111	497.699	53.787
NifK	ΔnifLA - 0.5mM NH4	102.281	14.8414	133.614	12.191	109.865	15.4983	117.656	21.622	112.604	7.99579	165.388	18.2112
NifM	ΔnifLA - 0.5mM NH4	121.614	19.0639	126.081	16.0558	115.123	17.4726	106.478	15.4401	121.817	13.6122	141.157	14.2504
NifN	ΔnifLA - 0.5mM NH4	129.765	7.08344	96.7372	7.89701	85.4903	16.1062	65.5376	12.8567	80.4299	10.1518	81.0188	6.03829
NifS	ΔnifLA - 0.5mM NH4	384.925	27.1174	380.318	35.7112	314.672	23.4739	363.488	43.6811	420.46	63.8247	394.141	61.5293
NifT	ΔnifLA - 0.5mM NH4	234.473	34.2311	193.119	30.9364	165.68	17.3084	212.774	13.8794	211.546	52.8665	296.73	26.6685
NifU	ΔnifLA - 0.5mM NH4	188.705	37.5976	466.358	44.6243	337.566	17.8692	358.101	133.297	361.417	145.701	557.14	67.4698
NifW	ΔnifLA - 0.5mM NH4	412.33	35.0959	767.347	302.64	758.298	275.647	880.726	354.578	428.018	14.9154	832.078	241.645
NifX	ΔnifLA - 0.5mM NH4	231.11	63.3774	138.388	44.2268	153.587	51.0958	191.647	23.178	130.079	18.873	175.989	15.4626
NifY	ΔnifLA - 0.5mM NH4	175.545	37.4752	208.766	24.7268	765.152	494.754	331.314	115.989	318.887	74.1281	477.729	52.4398
NtrC	ΔnifLA - 0.5mM NH4	132.882	10.9564	275.553	5.07891	254.57	14.1468	273.952	22.689	298.258	36.673	336.737	18.2638
PII	ΔnifLA - 0.5mM NH4	1536.8	56.0252	1784.55	57.9402	1668.92	59.0074	1842.1	224.29	1441.31	86.9971	1910.38	51.2257
GlnK	ΔnifLA - 0.5mM NH4	388.463	10.3683	6400.47	165.977	9498.13	682.405	12084.6	1220.56	12741.3	1153.74	15578.8	978.038
GS	ΔnifLA - 0.5mM NH4	5287.68	203.471	15907.6	223.606	14183	869.467	15911.1	1265.98	17230	2103.54	18767.4	1031.82
NifB	nifK(1-1203) - 0.5mM NH4	322.226	25.7553	313.353	47.3148	504.924	16.7387	805.845	114.736	1059.32	125.036	1194.8	47.4084
NifD	nifK(1-1203) - 0.5mM NH4	1430.92	156.525	1076.71	99.9278	1230.73	48.7604	2233.98	190.498	2976.38	374.049	3889.5	208.696
NifE	nifK(1-1203) - 0.5mM NH4	130.712	23.5875	186.92	32.8265	602.886	53.0181	1171.38	92.8688	1556.2	52.2574	2109.78	118.912
NifF	nifK(1-1203) - 0.5mM NH4	1828.85	216.254	1265.73	61.4474	2821.22	87.8571	13261.3	1767.12	16547.2	1997.19	25876.6	2023.33
NifH	nifK(1-1203) - 0.5mM NH4	980.128	40.9547	1020.7	79.9998	7848.79	1051.14	30090.8	546.36	49049.4	NA	85595.7	6509.02
NifJ	nifK(1-1203) - 0.5mM NH4	329.428	39.3801	377.47	31.354	587.784	129.819	783.416	127.533	964.224	95.8704	1128.04	167.839
NifK(1-1203)	nifK(1-1203) - 0.5mM NH4	879.298	184.167	925.353	191.831	5290.19	521.694	11573.1	1631.95	12709.2	1054.67	12253.8	900.873
NifM	nifK(1-1203) - 0.5mM NH4	130.552	8.19332	173.422	20.1587	214.515	42.7717	336.428	52.2972	285.925	5.97755	329.703	24.1492
NifN	nifK(1-1203) - 0.5mM NH4	91.6457	25.7823	146.396	15.7987	887.417	146.318	2036.95	289.323	2849.61	462.073	3237.34	284.724
NifS	nifK(1-1203) - 0.5mM NH4	445.631	24.5518	420.939	36.8398	909.862	169.182	1673.85	421.378	1865.23	266.207	1961.38	191.439
NifT	nifK(1-1203) - 0.5mM NH4	1603.46	117.597	1460.92	20.0073	1404.31	54.1317	1895.67	52.5442	2295.81	150.895	2539.51	80.1573
NifU	nifK(1-1203) - 0.5mM NH4	132.051	10.8243	405.077	43.9551	2422.72	439.51	4350.79	371.844	6498	939.192	6847.57	675.297
NifW	nifK(1-1203) - 0.5mM NH4	584.254	46.855	678.633	115.366	1711.31	505.67	1890.22	275.832	437.051	106.077	1387.52	136.68
NifX	nifK(1-1203) - 0.5mM NH4	159.607	14.5635	287.162	41.5189	788.778	225.022	1229.65	114.268	1033.42	177.172	1397.89	53.8647
NifY	nifK(1-1203) - 0.5mM NH4	2096.87	183.147	2768.93	364.869	869.576	3.5188	1301.26	116.49	2365.22	146.694	2428.04	148.279
NtrC	nifK(1-1203) - 0.5mM NH4	139.861	2.28549	303.385	15.2911	269.359	10.4526	311.658	11.1641	311.452	5.94011	339.839	27.4748
PII	nifK(1-1203) - 0.5mM NH4	1725.13	61.493	1731.83	33.1346	1759.9	13.1126	2073.81	63.8856	1685.51	10.068	2031.2	135.399
GlnK	nifK(1-1203) - 0.5mM NH4	474.122	12.0533	6957.87	449.169	9642.2	391.082	12652.5	124.613	13901	238.962	14669.1	605.969
GS	nifK(1-1203) - 0.5mM NH4	5698.59	348.394	16441	443.083	15226	396.772	17785.1	368.494	19195	105.75	19370.3	901.587
