# Supplementary material for: Resource Allocation During the Transition to Diazotrophy in Klebsiella oxytoca
Source: Front Microbiol. 2021 Aug 9;12:718487. doi: 10.3389/fmicb.2021.718487 (PMC8381380; doi:10.3389/fmicb.2021.718487)
Supplement: Supplementary file 2 [file Table_2.XLS]

## Sheet: Read counts and RPKMs
Sample:						M5a1 WT Nfix rep1	M5a1 WT Nfix rep2	M5a1 WT Nrich	M5a1 WT Nfix rep1	M5a1 WT Nfix rep2	M5a1 WT Nrich
Geneid	Chr	Start	End	Strand	Length	# Mapped reads	# Mapped reads	# Mapped reads	RPKM	RPKM	RPKM
aaeB_1	M5aI	513868	515835	+	1968	526	488	625	18.7708	17.1967	21.0584
aaeB_2	M5aI	2337592	2339616	-	2025	210	204	645	7.28312	6.98642	21.1206
aaeB_3	M5aI	3018089	3020128	+	2040	57	50	46	1.96231	1.69977	1.4952
aas	M5aI	936625	938784	+	2160	337	292	961	10.9572	9.37516	29.5013
aat	M5aI	3698580	3699284	+	705	504	514	1193	50.207	50.5619	112.208
abgB	M5aI	2395351	2396796	-	1446	55	54	48	2.67127	2.58985	2.20112
abgR_1	M5aI	1218346	1219248	-	903	285	344	273	22.1656	26.4192	20.0469
abgR_2	M5aI	2398273	2399181	+	909	145	114	174	11.2028	8.69742	12.6928
abgR_3	M5aI	2742211	2743398	-	1188	112	121	99	6.62102	7.06347	5.52574
abgR_4	M5aI	4450798	4451742	-	945	815	739	1686	60.5688	54.2328	118.303
abgR_5	M5aI	5246344	5247231	+	888	63	52	53	4.98254	4.06106	3.95762
abgT	M5aI	2393713	2395239	-	1527	102	93	126	4.6912	4.2237	5.47146
accA	M5aI	4560562	4561521	-	960	3746	3615	13438	274.044	261.148	928.186
accA1	M5aI	2792152	2795757	-	3606	1416	1560	78	27.5779	30.0019	1.4343
accB	M5aI	494812	495285	-	474	489	516	3852	72.4526	75.4955	538.864
accC	M5aI	493452	494801	-	1350	1092	1052	11468	56.8083	54.042	563.281
accD_1	M5aI	1486067	1487044	+	978	2227	2386	8034	159.921	169.192	544.709
accD_2	M5aI	2425376	2426209	-	834	19	8	14	1.59997	0.665232	1.1131
aceA	M5aI	5323616	5324920	-	1305	96	56	224	5.16635	2.97596	11.3817
aceB	M5aI	5324952	5326553	-	1602	89	58	188	3.90167	2.51082	7.78156
aceE	M5aI	4655276	4657939	-	2664	7246	7142	25553	191.024	185.924	636.032
aceF	M5aI	4653372	4655261	-	1890	4920	4109	14618	182.821	150.773	512.859
aceK	M5aI	5321772	5323514	-	1743	233	155	256	9.38819	6.16714	9.73899
ackA_1	M5aI	967446	968660	-	1215	83	61	53	4.79761	3.48179	2.89248
ackA_2	M5aI	1509563	1510765	-	1203	7621	8334	19147	444.907	480.438	1055.37
acnA	M5aI	3198019	3200691	-	2673	3930	4465	1177	103.256	115.844	29.1977
acnB	M5aI	4645898	4648495	-	2598	1800	1759	4811	48.6583	46.9544	122.791
acoA	M5aI	2750540	2751499	+	960	45	29	21	3.29204	2.09496	1.45051
acoB	M5aI	2751511	2752530	+	1020	134	111	59	9.2263	7.54696	3.83551
acoR_1	M5aI	676213	678126	+	1914	331	313	872	12.1453	11.341	30.2097
acoR_2	M5aI	1204165	1205949	-	1785	59	52	34	2.32133	2.02029	1.26303
acpP	M5aI	3373574	3373810	-	237	8118	10133	62132	2405.6	2965.1	17383.5
acpS	M5aI	1289436	1289816	+	381	808	756	1956	148.939	137.609	340.42
acrA_1	M5aI	486038	487177	-	1140	43	43	23	2.64903	2.61585	1.33781
acrA_2	M5aI	4258368	4259561	+	1194	2092	2459	2279	123.05	142.825	126.564
acrB_1	M5aI	482914	486024	-	3111	1978	1763	691	44.6529	39.3008	14.7282
acrB_2	M5aI	1387857	1390970	-	3114	797	755	810	17.9748	16.8143	17.248
acrB_3	M5aI	4259584	4262730	+	3147	7670	7479	14043	171.168	164.815	295.893
acrR_1	M5aI	63712	64359	-	648	132	89	101	14.3061	9.52499	10.3352
acrR_2	M5aI	2786857	2787405	+	549	240	212	159	30.7017	26.7801	19.2042
acrR_3	M5aI	4257575	4258225	-	651	537	602	629	57.9317	64.1306	64.068
acrR_4	M5aI	5195296	5195892	+	597	359	410	398	42.2322	47.6276	44.2059
acs	M5aI	5229679	5231637	+	1959	260	240	262	9.32099	8.49623	8.86826
acsAB	M5aI	235495	237606	+	2112	704	689	777	23.41	22.6243	24.3949
acsC	M5aI	240002	244054	+	4053	1785	1724	2340	30.9303	29.4992	38.2834
acsD	M5aI	244057	244530	+	474	266	328	466	39.4118	47.9894	65.1897
actP	M5aI	5232131	5233780	+	1650	243	255	646	10.343	10.7178	25.9609
ada	M5aI	1589314	1590378	+	1065	1346	1250	2040	88.7603	81.3973	127.014
adaA_1	M5aI	651617	652483	-	867	66	66	65	5.34623	5.27928	4.97125
adaA_2	M5aI	5112466	5113290	+	825	496	553	383	42.2232	46.4858	30.7834
ade2	M5aI	1704512	1706323	-	1812	155	155	264	6.00754	5.9323	9.66089
adeC	M5aI	310305	311468	-	1164	295	279	146	17.7989	16.6227	8.31709
adh	M5aI	7862	8887	+	1026	79	51	71	5.40758	3.44725	4.58862
adhB	M5aI	5527109	5528257	+	1149	48	36	48	2.93389	2.17286	2.77008
adhC	M5aI	5015322	5016341	+	1020	1173	1415	1419	80.7646	96.2068	92.2473
adhC2	M5aI	4990321	4991379	-	1059	312	276	320	20.691	18.0743	20.0367
adhE_1	M5aI	972485	973876	-	1392	60	35	31	3.02716	1.74373	1.47671
adhE_2	M5aI	1403839	1405242	+	1404	40	36	14	2.00086	1.77822	0.661199
adhE_3	M5aI	2174284	2176959	-	2676	11910	13892	35092	312.571	360.021	869.548
adhE_4	M5aI	4932035	4933636	+	1602	47	33	14	2.06043	1.42857	0.579478
adhE_5	M5aI	4933936	4935078	+	1143	13	10	14	0.798767	0.606741	0.812182
adhE_6	M5aI	5082625	5083767	+	1143	84	92	43	5.16127	5.58202	2.49456
adhP	M5aI	2834544	2835554	+	1011	836	811	2585	58.0735	55.6313	169.543
adiC	M5aI	4170029	4171366	-	1338	46	27	25	2.41449	1.39945	1.23895
adk	M5aI	4245780	4246424	-	645	1297	1197	12532	141.222	128.702	1288.34
adrA_1	M5aI	2951959	2952930	-	972	1556	1832	673	112.426	130.71	45.9114
adrA_2	M5aI	4838697	4839743	+	1047	2135	2212	1173	143.21	146.517	74.2887
aes	M5aI	5568169	5569086	+	918	424	629	320	32.4374	47.5179	23.1142
afr_1	M5aI	648205	649194	-	990	3216	2957	1720	228.141	207.141	115.203
afr_2	M5aI	4124299	4125450	-	1152	121	97	132	7.3766	5.83941	7.59789
afr_3	M5aI	4161690	4162721	-	1032	53	38	61	3.60678	2.5536	3.91942
agaC_1	M5aI	4856652	4857431	-	780	193	236	17	17.3774	20.983	1.44519
agaC_2	M5aI	5555847	5556650	+	804	153	163	43	13.3647	14.0599	3.54637
aglB	M5aI	24077	25399	+	1323	99	99	120	5.25531	5.18949	6.01441
agp_1	M5aI	3445381	3446628	-	1248	470	452	703	26.4488	25.1173	37.3519
agp_2	M5aI	4019984	4021252	+	1269	101	103	142	5.58963	5.62892	7.4199
aguA	M5aI	3947191	3949194	+	2004	173	135	89	6.06278	4.67181	2.94485
ahcY	M5aI	1864396	1865505	-	1110	597	554	1713	37.7724	34.6128	102.331
ahpC	M5aI	3993835	3994398	-	564	1071	1068	2496	133.362	131.323	293.452
ahpF	M5aI	3992028	3993593	-	1566	1987	2348	2464	89.1106	103.981	104.333
aidB	M5aI	5131329	5132966	-	1638	3788	4413	558	162.412	186.84	22.5887
alaE	M5aI	1201304	1201759	-	456	210	264	1759	32.3428	40.1503	255.783
alaS	M5aI	1175595	1178222	+	2628	3156	3249	16294	84.3402	85.7381	411.125
aldA	M5aI	2956108	2957547	-	1440	69	60	108	3.36519	2.8896	4.97316
aldB_1	M5aI	1206200	1207720	+	1521	471	568	138	21.7478	25.8981	6.01619
aldB_2	M5aI	2281884	2282663	-	780	2831	1571	1892	254.899	139.679	160.841
alkA	M5aI	1773316	1774164	+	849	317	304	567	26.2225	24.8322	44.284
alkB	M5aI	1590378	1591028	+	651	351	354	529	37.866	37.7113	53.8823
allA	M5aI	4214896	4215378	-	483	208	204	204	30.244	29.2909	28.0062
allB	M5aI	4206038	4207399	-	1362	86	75	55	4.4345	3.81886	2.67767
allC	M5aI	4201284	4202519	+	1236	61	34	28	3.46605	1.9077	1.50214
allD	M5aI	4200213	4201262	+	1050	29	17	14	1.93969	1.12282	0.884118
allR	M5aI	4213986	4214804	-	819	456	420	910	39.1025	35.5643	73.6765
allS_1	M5aI	322322	323182	-	861	492	503	1036	40.1315	40.5149	79.7862
allS_2	M5aI	633052	633948	+	897	732	756	1398	57.3115	58.4492	103.344
allS_3	M5aI	906849	907721	+	873	204	213	315	16.4112	16.9206	23.9259
allS_4	M5aI	1827772	1828662	+	891	720	923	244	56.7516	71.8412	18.1586
allS_5	M5aI	2326677	2327588	+	912	278	266	405	21.4079	20.2272	29.4464
allS_6	M5aI	4215589	4216512	+	924	190	203	176	14.4413	15.2361	12.6303
allS_7	M5aI	4365729	4366631	+	903	161	134	203	12.5216	10.2912	14.9066
alr	M5aI	5271390	5272469	-	1080	159	140	780	10.3394	8.98988	47.8897
alsB	M5aI	5212259	5213194	+	936	76	46	67	5.70244	3.40825	4.74647
alsC_1	M5aI	4006043	4007029	+	987	88	64	163	6.26165	4.49689	10.9507
alsC_2	M5aI	5214771	5215751	+	981	38	34	27	2.72043	2.40358	1.82501
alsE_1	M5aI	858662	859351	-	690	12	6	4	1.22139	0.603048	0.384399
alsE_2	M5aI	5215762	5216457	+	696	77	67	38	7.76971	6.67598	3.62031
alsK	M5aI	5216441	5217367	+	927	47	59	65	3.56075	4.41389	4.64949
alx	M5aI	646986	647954	-	969	287	362	422	20.8009	25.908	28.8775
amaB_1	M5aI	3475873	3477135	-	1263	808	764	195	44.9295	41.9507	10.2377
amaB_2	M5aI	4082368	4083636	-	1269	5118	5446	130	283.245	297.622	6.79287
amaB_3	M5aI	4154313	4155554	+	1242	72	47	170	4.07131	2.62437	9.07609
amiA	M5aI	1415664	1416539	-	876	1951	2153	2022	156.414	170.447	153.055
amiB	M5aI	5146456	5147790	-	1335	2206	2066	3126	116.051	107.324	155.267
amiC_1	M5aI	963989	965242	+	1254	1281	1256	3510	71.7422	69.4611	185.601
amiC_2	M5aI	2535946	2537217	+	1272	13057	14043	376	720.907	765.636	19.6007
amiD	M5aI	3718997	3719827	-	831	1114	1262	1098	94.1472	105.319	87.6138
amn	M5aI	1901235	1902689	-	1455	1334	1522	1909	64.3896	72.5439	86.999
ampD	M5aI	4664290	4664841	-	552	792	703	1504	100.765	88.3214	180.668
ampE	M5aI	4663426	4664280	-	855	1445	1496	3044	118.693	121.343	236.075
ampG_1	M5aI	2718667	2719947	+	1281	145	113	103	7.94954	6.11757	5.33162
ampG_2	M5aI	4314294	4315769	+	1476	697	695	2399	33.1642	32.6549	107.774
ampH	M5aI	4398806	4399975	+	1170	132	124	524	7.92339	7.34997	29.6973
amtB	M5aI	4292152	4293438	-	1287	60151	73567	1052	3282.37	3964.19	54.2012
amyM	M5aI	4997154	4999121	-	1968	225	182	256	8.02935	6.41351	8.62554
amyS	M5aI	1936305	1937792	-	1488	2839	2980	917	133.994	138.887	40.8637
anmK	M5aI	2343729	2344853	+	1125	1361	1370	1332	84.9628	84.4535	78.5097
ansA	M5aI	3276918	3277934	+	1017	156	166	721	10.7728	11.3197	47.0095
ansB	M5aI	3318747	3319793	-	1047	6906	7919	727	463.237	524.533	46.0425
apaG	M5aI	4743324	4743701	+	378	1141	1317	1712	211.991	241.626	300.319
apaH	M5aI	4743706	4744554	+	849	1643	1775	3246	135.911	144.991	253.52
apbE_1	M5aI	1588189	1589241	+	1053	531	538	1802	35.4152	35.4326	113.474
apbE_2	M5aI	2412645	2413595	+	951	308	298	381	22.7454	21.7313	26.5654
aphA	M5aI	5269071	5269784	-	714	145	189	562	14.2624	18.3575	52.1927
appA_1	M5aI	1613647	1615557	-	1911	1022	1161	1002	37.5589	42.1329	34.7679
appA_2	M5aI	2297536	2299239	-	1704	441	359	687	18.1757	14.6108	26.7337
appB	M5aI	2921447	2922457	+	1011	53	61	72	3.6817	4.18435	4.72229
appC	M5aI	2920050	2921447	+	1398	112	111	116	5.62644	5.50637	5.50202
appY	M5aI	3583018	3583806	-	789	354	321	395	31.5101	28.2148	33.1964
apt	M5aI	4251575	4252126	-	552	546	744	1602	69.4667	93.4724	192.44
apxIB_1	M5aI	3591740	3593887	-	2148	215	219	51	7.02955	7.07065	1.57437
apxIB_2	M5aI	5174728	5176851	+	2124	209	150	154	6.91059	4.89763	4.8077
aqpZ	M5aI	3708449	3709144	+	696	2574	2932	1015	259.73	292.149	96.7004
araA	M5aI	4723225	4724727	+	1503	273	300	66	12.7564	13.8424	2.91177
araB_1	M5aI	1714048	1715655	-	1608	106	59	153	4.62959	2.54458	6.30924
araB_2	M5aI	4721505	4723214	+	1710	37	21	23	1.5196	0.851673	0.891873
araC_1	M5aI	984757	985668	+	912	486	568	392	37.4252	43.192	28.5012
araC_2	M5aI	3526800	3527639	-	840	329	295	241	27.5068	24.3552	19.0243
araC_3	M5aI	3895224	3895916	-	693	27	18	4	2.73624	1.80131	0.382735
araC_4	M5aI	4720322	4721167	-	846	164	163	188	13.6143	13.3619	14.7353
araC_5	M5aI	5106122	5106994	+	873	343	366	332	27.5933	29.0748	25.2171
araD	M5aI	4724801	4725496	+	696	43	33	16	4.33893	3.28817	1.52434
araE_1	M5aI	912990	914408	+	1419	168	118	129	8.31477	5.76699	6.02808
araE_2	M5aI	4966338	4967789	+	1452	89	66	68	4.30474	3.15229	3.10537
araF	M5aI	1957533	1958513	+	981	104	106	41	7.44539	7.49353	2.77132
araG_1	M5aI	1958575	1960089	+	1515	131	93	80	6.0727	4.25716	3.50146
araG_2	M5aI	4004493	4006046	+	1554	212	147	308	9.58094	6.56018	13.1423
araJ	M5aI	2843057	2844208	-	1152	919	989	837	56.0256	59.5379	48.1775
arcA	M5aI	4807104	4807820	+	717	2631	3120	6917	257.706	301.776	639.691
arcB	M5aI	543028	545367	+	2340	2403	2532	5286	72.1209	75.0408	149.79
arcC1_1	M5aI	2116361	2117293	-	933	107	124	16	8.05425	9.217	1.13713
arcC1_2	M5aI	4195244	4196137	-	894	59	47	32	4.63487	3.64594	2.37347
arfA	M5aI	471631	471891	+	261	273	297	539	73.459	78.9161	136.937
argA	M5aI	962430	963761	-	1332	2325	1888	2402	122.586	98.2986	119.575
argB	M5aI	5482548	5483321	-	774	985	928	2544	89.3755	83.1489	217.945
argC	M5aI	5483331	5484335	-	1005	2004	1833	3217	140.041	126.487	212.254
argD	M5aI	431855	433075	+	1221	1001	938	1911	57.576	53.2766	103.781
argE_1	M5aI	2118763	2119974	-	1212	390	491	76	22.5988	28.095	4.15798
argE_2	M5aI	3032025	3033194	-	1170	89	99	32	5.34229	5.86812	1.81358
argE_3	M5aI	3537772	3538947	+	1176	507	595	9	30.2778	35.088	0.507466
argE_4	M5aI	5484520	5485671	+	1152	716	811	1064	43.6499	48.8223	61.2436
argG	M5aI	573048	574391	-	1344	2443	2368	4752	127.658	122.189	234.449
argH	M5aI	5481097	5482470	-	1374	2805	2584	5119	143.374	130.423	247.041
argI	M5aI	5046612	5047616	+	1005	1186	963	1971	82.8785	66.4523	130.044
argK	M5aI	802763	803758	-	996	29	18	25	2.04485	1.25332	1.66438
argO	M5aI	798010	798603	+	594	149	145	260	17.6166	16.929	29.0241
argR	M5aI	517290	517760	-	471	719	841	2459	107.209	123.83	346.186
argS	M5aI	1967114	1968847	-	1734	513	574	3518	20.7774	22.9568	134.53
argT_1	M5aI	1492301	1493083	+	783	25048	27887	369	2246.65	2469.96	31.249
argT_2	M5aI	1747213	1747986	+	774	60	74	118	5.44419	6.63041	10.1091
ariR	M5aI	3851051	3851317	+	267	64	82	49	16.8342	21.2986	12.169
arnA	M5aI	326309	328294	+	1986	3485	2531	6620	123.239	88.3817	221.029
arnB_1	M5aI	324188	325327	+	1140	1859	1305	4923	114.524	79.388	286.349
arnB_2	M5aI	5431478	5432608	-	1131	726	808	3103	45.0814	49.5448	181.924
arnC	M5aI	325329	326312	+	984	1331	1045	2982	94.9962	73.6496	200.948
arnD	M5aI	328291	329193	+	903	1794	1371	4046	139.527	105.293	297.105
arnE	M5aI	330845	331183	+	339	312	240	1498	64.6365	49.0977	293.011
arnF	M5aI	331183	331566	+	384	137	123	745	25.056	22.2138	128.646
arnT	M5aI	329193	330848	+	1656	1271	898	5131	53.9024	37.6067	205.453
aroA	M5aI	3665115	3666398	-	1284	1573	1452	6620	86.0373	78.4244	341.873
aroB	M5aI	415650	416744	+	1095	2580	2345	8307	165.474	148.518	503.039
aroC	M5aI	1472731	1473816	+	1086	864	762	2547	55.8737	48.6603	155.514
aroD	M5aI	4709448	4710203	+	756	269	367	664	24.9893	33.6662	58.2395
aroE_1	M5aI	479460	480278	+	819	1769	1680	3404	151.694	142.257	275.599
aroE_2	M5aI	4322622	4323443	+	822	16	8	4	1.36701	0.674944	0.322671
aroE_3	M5aI	4707325	4708188	+	864	31	32	51	2.51983	2.56854	3.91406
aroF	M5aI	1253913	1254983	+	1071	1580	1203	10888	103.607	77.8979	674.109
aroG_1	M5aI	2206320	2207366	-	1047	1539	1681	8688	103.232	111.345	550.23
aroG_2	M5aI	3866640	3867692	-	1053	11194	13360	10866	746.586	879.888	684.247
aroH	M5aI	2588610	2589779	-	1170	1629	1617	1779	97.7819	95.8459	100.823
aroK	M5aI	415074	415595	+	522	1984	2009	6834	266.928	266.906	868.112
aroL_1	M5aI	74574	75179	+	606	329	272	288	38.1282	31.1276	31.5131
aroL_2	M5aI	4382669	4383196	-	528	567	544	4567	75.4175	71.452	573.546
aroP_1	M5aI	4419057	4420436	+	1380	8780	9871	182	446.826	496.057	8.74508
aroP_2	M5aI	4659494	4660861	+	1368	1207	1384	6126	61.9647	70.1616	296.936
arsB	M5aI	840359	841651	+	1293	148	131	122	8.03871	7.02623	6.25652
arsC	M5aI	841661	842086	+	426	40	57	39	6.59437	9.27929	6.07053
artI	M5aI	3721756	3722487	+	732	1280	1355	1909	122.807	128.374	172.928
artJ_1	M5aI	1224678	1225481	-	804	579	828	25	50.5761	71.4206	2.06184
artJ_2	M5aI	3724052	3724783	+	732	225	136	898	21.5871	12.8848	81.3461
artJ_3	M5aI	5151661	5152491	+	831	446	419	607	37.6927	34.9673	48.435
artM_1	M5aI	1940557	1941309	+	753	530	525	1365	49.4315	48.3519	120.201
artM_2	M5aI	2267767	2268489	+	723	126	81	576	12.2393	7.76956	52.827
artM_3	M5aI	3037149	3038669	+	1521	31	18	15	1.43138	0.820716	0.653933
artM_4	M5aI	3537018	3537758	+	741	396	466	2	37.5319	43.6131	0.178971
artM_5	M5aI	3723210	3723878	+	669	443	501	1555	46.5051	51.9351	154.126
artM_6	M5aI	3964482	3965207	+	726	8459	8662	3596	818.287	827.43	328.439
artP	M5aI	3721008	3721736	+	729	2586	2676	4590	249.129	254.57	417.5
artQ_1	M5aI	2267016	2267780	+	765	130	98	468	11.9345	8.88411	40.5654
artQ_2	M5aI	2607340	2608038	+	699	84	35	73	8.43967	3.47248	6.92496
artQ_3	M5aI	3516569	3517234	+	666	31	11	87	3.26897	1.14543	8.66197
artQ_4	M5aI	3722494	3723210	+	717	971	1024	1978	95.1094	99.0445	182.927
aruG	M5aI	3256979	3258013	-	1035	1710	2046	35	116.032	137.093	2.24233
ascD	M5aI	1572182	1572436	-	255	52	79	171	14.3214	21.4851	44.4659
ascG_1	M5aI	929629	930639	-	1011	690	715	850	47.9315	49.0461	55.7493
ascG_2	M5aI	1154343	1155356	+	1014	164	189	458	11.3587	12.9263	29.9501
asd_1	M5aI	379145	380251	+	1107	2449	2676	5638	155.369	167.644	337.714
asd_2	M5aI	3029299	3030417	+	1119	258	275	212	16.1925	17.0432	12.5625
aseR	M5aI	839956	840306	+	351	111	118	215	22.2095	23.3144	40.6165
asnA	M5aI	5605754	5606746	-	993	3588	3744	2892	253.762	261.479	193.117
asnB	M5aI	3951857	3953518	+	1662	18873	21439	4231	797.504	894.588	168.804
asnC	M5aI	5606899	5607357	+	459	92	116	326	14.0766	17.5265	47.0952
asnS	M5aI	3636449	3637849	+	1401	1966	1963	10588	98.5527	97.1699	501.126
aspA	M5aI	5182621	5184057	+	1437	658	776	702	32.1582	37.4502	32.393
aspC_1	M5aI	188997	190256	-	1260	185	123	501	10.3116	6.76993	26.3657
aspC_2	M5aI	3639708	3640898	+	1191	2682	2730	6580	158.15	158.965	366.341
aspS	M5aI	1974454	1976241	+	1788	858	774	3326	33.701	30.0208	123.346
astB	M5aI	3254182	3255507	-	1326	3889	4329	74	205.976	226.409	3.70049
astC	M5aI	3258010	3259230	-	1221	4997	5203	63	287.42	295.521	3.42134
astD	M5aI	3255504	3256982	-	1479	2852	3231	47	135.427	151.502	2.10718
astE	M5aI	3253204	3254169	-	966	1314	1568	60	95.5304	112.569	4.11856
atoD	M5aI	852543	854144	-	1602	33	18	24	1.44669	0.779219	0.993391
atpA	M5aI	5614092	5615633	+	1542	4600	4188	21584	209.506	188.353	928.152
atpB	M5aI	5611902	5612717	+	816	1766	1911	10386	151.993	162.413	843.975
atpC	M5aI	5617977	5618396	+	420	1811	1538	13155	302.825	253.955	2076.89
atpD	M5aI	5616574	5617956	+	1383	2956	2514	15472	150.109	126.064	741.815
atpE	M5aI	5612765	5613004	+	240	2316	1926	11503	677.72	556.538	3178.13
atpF	M5aI	5613061	5613531	+	471	1645	1599	8067	245.283	235.438	1135.7
atpG	M5aI	5615684	5616547	+	864	2933	2728	20558	238.408	218.968	1577.75
atpH	M5aI	5613546	5614079	+	534	1573	1397	8441	206.876	181.428	1048.15
atpI	M5aI	5611513	5611893	+	381	1082	957	7352	199.446	174.195	1279.53
azoB	M5aI	2989883	2990794	-	912	242	275	266	18.6356	20.9116	19.3401
azoR	M5aI	2969873	2970478	+	606	551	622	1167	63.8561	71.1815	127.694
azr	M5aI	5636031	5636597	-	567	281	324	1006	34.8054	39.6288	117.648
badR	M5aI	4875193	4875630	-	438	233	236	310	37.3598	37.3669	46.9309
baeR	M5aI	1734927	1735649	-	723	491	500	821	47.6943	47.9602	75.2968
baeS_1	M5aI	1735646	1737181	-	1536	379	367	789	17.3289	16.5701	34.061
baeS_2	M5aI	3420786	3421982	-	1197	80	86	219	4.69374	4.98257	12.1317
barA	M5aI	1039620	1042373	-	2754	3412	3610	2864	87.0098	90.906	68.9573
basR_1	M5aI	727836	728495	-	660	248	211	233	26.3895	22.1711	23.409
basR_2	M5aI	1553726	1554400	+	675	66	52	57	6.86694	5.34256	5.59941
basR_3	M5aI	3826057	3826728	+	672	128	196	174	13.3772	20.2272	17.1693
basS	M5aI	3826733	3827830	+	1098	248	242	290	15.8625	15.2849	17.5133
bcp	M5aI	1377599	1378069	-	471	1730	1902	4469	257.958	280.052	629.16
bcr_1	M5aI	55877	57043	-	1167	301	295	175	18.1142	17.5308	9.94348
bcr_2	M5aI	1608052	1609248	+	1197	1228	1133	2943	72.0489	65.6425	163.03
bcr_3	M5aI	2580057	2581298	+	1242	9887	8991	6257	559.07	502.037	334.053
bcrC	M5aI	4901226	4902377	+	1152	2241	2608	3244	136.619	157.002	186.724
bcsA	M5aI	251005	253623	+	2619	2834	2776	3522	75.9954	73.5078	89.1713
bcsB_1	M5aI	237603	240005	+	2403	581	691	1070	16.9803	19.9422	29.5258
bcsB_2	M5aI	253634	255967	+	2334	1484	1473	2096	44.6536	43.7675	59.5473
bcsC	M5aI	257062	260547	+	3486	3171	2935	5888	63.884	58.3889	111.998
bcsZ	M5aI	255971	257080	+	1110	981	987	1532	62.0682	61.6657	91.5181
bdbD	M5aI	3507689	3508411	+	723	118	117	117	11.4622	11.2227	10.7305
bdhA	M5aI	4223246	4224016	+	771	236	208	380	21.4971	18.7093	32.6814
benC	M5aI	2851596	2852612	-	1017	58	43	65	4.00526	2.93222	4.23803
benM_1	M5aI	2282770	2283642	+	873	1688	1820	1256	135.794	144.579	95.3997
benM_2	M5aI	2998640	2999560	+	921	183	221	155	13.9545	16.6411	11.1595
benM_3	M5aI	5494440	5495345	-	906	352	453	1344	27.2859	34.6752	98.3654
bepE	M5aI	3012051	3015203	-	3153	218	170	279	4.85574	3.73916	5.86748
bepF_1	M5aI	1910649	1911734	-	1086	3722	4528	701	240.696	289.152	42.8016
bepF_2	M5aI	3015227	3016402	-	1176	106	78	98	6.33026	4.59978	5.52574
bepF_3	M5aI	4095899	4096978	-	1080	239	185	1534	15.5417	11.8795	94.1831
bepG	M5aI	4092793	4095885	-	3093	642	549	6249	14.5773	12.3095	133.968
besA	M5aI	1915606	1916550	+	945	821	858	250	61.0147	62.9658	17.542
betA	M5aI	4068450	4070114	+	1665	495	511	266	20.8792	21.2841	10.5935
betB_1	M5aI	4066963	4068435	+	1473	325	332	123	15.4954	15.6309	5.53699
betB_2	M5aI	4877305	4878771	+	1467	31	14	22	1.48407	0.661831	0.994407
betP	M5aI	4064197	4066230	-	2034	113	110	167	3.90167	3.75052	5.44424
bfd	M5aI	455427	455621	+	195	7661	6545	434	2759.14	2327.69	147.58
bfr	M5aI	455696	456172	+	477	19262	18554	7120	2836	2697.54	989.767
bgaA	M5aI	5104082	5106091	+	2010	243	257	264	8.4905	8.8672	8.70922
bglA_1	M5aI	822044	823477	-	1434	546	675	776	26.7403	32.6441	35.8826
bglA_2	M5aI	1369941	1371371	+	1431	197	186	151	9.66829	9.01411	6.99695
bglB_1	M5aI	2074626	2077406	+	2781	198	140	122	5.0002	3.49121	2.90891
bglB_2	M5aI	3209731	3212088	-	2358	1108	1075	760	33.0004	31.6165	21.3718
bglC_1	M5aI	2358566	2359936	-	1371	209	147	201	10.7061	7.43583	9.72143
bglC_2	M5aI	3780103	3781479	-	1377	88	85	177	4.4882	4.28089	8.52336
bglC_3	M5aI	4144474	4145898	-	1425	87	58	90	4.28773	2.82269	4.18793
bglF_1	M5aI	1152644	1154086	-	1443	101	80	110	4.91562	3.84479	5.05473
bglF_2	M5aI	1661638	1663497	+	1860	134	108	92	5.05959	4.0268	3.27979
bglF_3	M5aI	4145895	4147775	-	1881	98	76	66	3.65898	2.80204	2.32663
bglG	M5aI	1660639	1661472	+	834	424	422	484	35.7045	35.091	38.4814
bglH_1	M5aI	1151193	1152617	-	1425	156	170	240	7.68835	8.27339	11.1678
bglH_2	M5aI	1663515	1664909	+	1395	133	134	213	6.69577	6.66162	10.1246
bglH_3	M5aI	5630124	5631770	+	1647	214	167	146	9.12522	7.03189	5.87801
bglJ	M5aI	4842845	4843525	-	681	370	386	182	38.1573	39.3088	17.7213
bglK_1	M5aI	1369038	1369931	+	894	87	71	83	6.83447	5.5077	6.15619
bglK_2	M5aI	4749985	4750869	-	885	833	1014	243	66.1036	79.4592	18.2068
bglT	M5aI	89107	90486	-	1380	131	127	121	6.66677	6.38225	5.81404
bglX	M5aI	1672567	1674864	+	2298	1464	1364	2570	44.7419	41.1636	74.1574
bglY	M5aI	4271001	4273058	-	2058	212	204	146	7.23459	6.87439	4.70413
bhsA_1	M5aI	292712	292981	-	270	1118	1388	1242	290.805	356.513	305.021
bhsA_2	M5aI	516672	516935	-	264	2028	2664	267	539.495	699.809	67.0623
bhsA_3	M5aI	2606046	2606255	-	210	28	41	7	9.36401	13.5399	2.21029
bhsA_4	M5aI	3353620	3353877	-	258	4488	6033	183	1221.68	1621.67	47.033
bhsA_5	M5aI	3799563	3799823	+	261	405	383	114	108.978	101.767	28.9625
bioA_1	M5aI	2732514	2733857	+	1344	345	368	316	18.0278	18.9888	15.5905
bioA_2	M5aI	3835229	3836536	+	1308	131	139	1219	7.03375	7.36981	61.797
bioB	M5aI	3834121	3835161	-	1041	88	58	371	5.93684	3.86391	23.6317
bioC_1	M5aI	1665006	1665740	-	735	561	554	638	53.6042	52.2723	57.5579
bioC_2	M5aI	3832228	3832983	-	756	21	16	200	1.95084	1.46774	17.542
bioD1_1	M5aI	2442219	2442914	+	696	13462	14503	10075	1358.39	1445.1	959.859
bioD1_2	M5aI	3831513	3832235	-	723	58	64	230	5.63395	6.13891	21.0941
bioF_1	M5aI	3523368	3524597	+	1230	1665	1194	14826	95.0675	67.3207	799.264
bioF_2	M5aI	3832967	3834124	-	1158	47	43	332	2.85044	2.57519	19.0108
bioH	M5aI	293093	293875	-	783	153	139	508	13.7231	12.3113	43.0203
birA	M5aI	5370225	5371187	-	963	999	1196	1845	72.8555	86.13	127.04
bla	M5aI	4162884	4163759	+	876	86	98	607	6.89473	7.75839	45.9469
blc_1	M5aI	2095182	2095709	-	528	708	771	327	94.1722	101.267	41.0663
blc_2	M5aI	5163448	5163978	+	531	288	357	121	38.0909	46.6255	15.1099
bm3R1_1	M5aI	679421	680083	-	663	95	64	25	10.0631	6.69447	2.50033
bm3R1_2	M5aI	3519446	3520024	+	579	273	235	503	33.1137	28.1474	57.6051
bm3R1_3	M5aI	4106063	4106644	+	582	272	338	308	32.8223	40.2757	35.0913
bmr3	M5aI	64440	65936	+	1497	201	185	216	9.42969	8.57037	9.56761
bolA	M5aI	4313049	4313363	-	315	2288	2480	971	510.116	545.997	204.4
boxD	M5aI	2982545	2984590	+	2046	37	25	29	1.27005	0.847391	0.939861
bphC	M5aI	3023304	3024110	-	807	125	140	71	10.8783	12.0311	5.83386
braC_1	M5aI	4152659	4153816	+	1158	80	56	153	4.85182	3.35374	8.76101
braC_2	M5aI	4422976	4424112	+	1137	5339	4986	30	329.779	304.117	1.74957
brnQ	M5aI	4370092	4371411	-	1320	1334	1424	3722	70.9749	74.8145	186.971
bsaA	M5aI	2202525	2203076	+	552	858	842	771	109.162	105.785	92.6161
bsdB	M5aI	835631	836209	-	579	24	16	27	2.91109	1.91642	3.09212
bsdC_1	M5aI	836222	837715	-	1494	59	54	29	2.77348	2.50664	1.28712
bsdC_2	M5aI	1084653	1086080	+	1428	61	40	20	3.00002	1.94259	0.928695
bsdC_3	M5aI	4289764	4291248	+	1485	66	68	35	3.12134	3.17564	1.56283
bsdD	M5aI	1086091	1086327	+	237	10	13	18	2.96329	3.80403	5.03611
btr_1	M5aI	193667	194845	-	1179	358	416	432	21.3252	24.4697	24.2964
btr_2	M5aI	4844487	4845230	-	744	42	36	34	3.9646	3.35567	3.03024
btr_3	M5aI	4883222	4884112	+	891	70	44	60	5.51751	3.42472	4.46524
btuB	M5aI	5473939	5475957	-	2019	1278	1470	2973	44.4547	50.4929	97.6405
btuC	M5aI	2200417	2201475	+	1059	738	755	1187	48.9422	49.4425	74.3235
btuD	M5aI	2203076	2203825	+	750	738	918	815	69.1064	84.885	72.0556
btuF	M5aI	4590773	4591573	+	801	248	303	1019	21.7441	26.2337	84.3554
btuR_1	M5aI	3208178	3208768	+	591	297	230	266	35.2933	26.9892	29.8446
btuR_2	M5aI	3893150	3893752	+	603	103	85	107	11.9962	9.77577	11.7662
budB	M5aI	2280194	2281873	-	1680	6397	2476	2520	267.418	102.209	99.4633
budC_1	M5aI	870478	871257	-	780	102	67	94	9.18393	5.95703	7.99107
budC_2	M5aI	2279400	2280170	-	771	9334	4085	3600	850.23	367.441	309.613
budC_3	M5aI	2313466	2314455	+	990	1394	1614	136	98.8896	113.062	9.10909
butA	M5aI	4122968	4123717	+	750	205	171	112	19.1962	15.8119	9.90212
cadA	M5aI	4167800	4169947	-	2148	66	47	24	2.15791	1.51745	0.740881
cadC	M5aI	4171731	4173308	-	1578	850	957	1112	37.8299	42.0586	46.7271
caf1A	M5aI	2000774	2003062	-	2289	106	100	116	3.25224	3.02973	3.36034
cah	M5aI	489886	490626	-	741	121	114	188	11.4681	10.6693	16.8233
caiA	M5aI	2253638	2254783	+	1146	106	42	63	6.49598	2.54164	3.64525
can	M5aI	4635112	4635774	+	663	301	297	1330	31.8842	31.0665	133.018
carA	M5aI	4754251	4755399	-	1149	619	423	2657	37.835	25.5311	153.336
carB	M5aI	4751008	4754232	-	3225	1756	1248	5802	38.24	26.837	119.294
cat3	M5aI	2303505	2304143	-	639	369	449	243	40.5554	48.7298	25.216
catA	M5aI	2854595	2855521	-	927	89	67	20	6.74269	5.01239	1.43061
catB	M5aI	2855895	2857013	-	1119	42	50	68	2.63598	3.09877	4.02949
catC	M5aI	2855592	2855882	-	291	10	19	21	2.4134	4.52804	4.78517
catD	M5aI	2404735	2405502	+	768	192	214	497	17.5575	19.3242	42.9108
catM	M5aI	837928	838827	+	900	459	504	274	35.8173	38.8363	20.1874
cbdA	M5aI	2853107	2854489	-	1383	125	92	81	6.34762	4.61334	3.8836
cbdB	M5aI	2852622	2853107	-	486	23	18	13	3.32365	2.56854	1.77369
cbiC	M5aI	988558	989190	+	633	332	269	793	36.8347	29.4712	83.0694
cbiE	M5aI	990320	990925	+	606	261	175	380	30.2476	20.027	41.5798
cbiF	M5aI	991477	992250	+	774	282	156	458	25.5877	13.9776	39.237
cbiH	M5aI	993286	994011	+	726	435	222	540	42.08	21.2063	49.3206
cbiK	M5aI	994798	995592	+	795	383	207	409	33.8341	18.0573	34.1136
cbiL	M5aI	995589	996302	+	714	354	207	423	34.82	20.1058	39.2838
cbiM	M5aI	996299	997036	+	738	292	158	385	27.7875	14.8474	34.592
cbiN	M5aI	997038	997319	+	282	229	168	224	57.0308	41.3152	52.6708
cbiO	M5aI	997992	998807	+	816	165	119	237	14.2009	10.1136	19.2588
cbiQ	M5aI	997306	997983	+	678	395	333	391	40.9158	34.0615	38.2401
cbiT	M5aI	990915	991484	+	570	161	110	274	19.8369	13.3834	31.8748
cbl_1	M5aI	1228506	1229417	+	912	176	226	193	13.5532	17.1855	14.0325
cbl_2	M5aI	1888359	1889309	+	951	19619	24430	1087	1448.84	1781.53	75.7915
cbpA	M5aI	5197766	5198686	+	921	7062	7974	1236	538.507	600.435	88.9878
cbpM	M5aI	5198686	5198991	+	306	3992	4860	703	916.204	1101.45	152.337
cbs	M5aI	753977	755347	-	1371	178	125	99	9.11813	6.32298	4.78817
cbtA	M5aI	3563992	3564366	+	375	262	299	181	49.0674	55.2954	32.0051
cca	M5aI	695172	696413	-	1242	1830	1750	2285	103.479	97.7161	121.993
ccmK1	M5aI	976292	976753	-	462	29	40	13	4.40838	6.00437	1.86583
ccmK2	M5aI	969452	970006	-	555	46	30	23	5.82087	3.74867	2.74793
ccmL_1	M5aI	974893	975168	-	276	9	9	4	2.29011	2.26143	0.960998
ccmL_2	M5aI	4933663	4933920	+	258	3	3	2	0.816629	0.806401	0.514022
ccpA_1	M5aI	49524	50465	+	942	249	273	260	18.564	20.0984	18.3018
ccpA_2	M5aI	2775737	2776771	+	1035	151	117	199	10.2461	7.83962	12.7492
ccpA_3	M5aI	4184874	4187048	+	2175	1766	1918	1937	57.0236	61.156	59.053
ccpA_4	M5aI	5531542	5532552	-	1011	172	175	45	11.9481	12.0043	2.95143
cda	M5aI	3050867	3052726	-	1860	380	372	386	14.3481	13.8701	13.7609
cdaR_1	M5aI	844449	845606	-	1158	219	278	231	13.2819	16.6489	13.2274
cdaR_2	M5aI	4585560	4586717	-	1158	305	220	341	18.4976	13.1754	19.5262
cdd	M5aI	1651094	1651978	-	885	202	214	756	16.0299	16.7695	56.6435
cdh	M5aI	101474	102235	+	762	224	184	674	20.6451	16.746	58.6511
cdsA	M5aI	4573616	4574473	-	858	1144	1190	4572	93.6401	96.1854	353.338
cedA	M5aI	3238778	3239116	-	339	337	335	632	69.8157	68.5322	123.62
cfa_1	M5aI	2323931	2325082	-	1152	7874	9192	5003	480.027	553.359	287.971
cfa_2	M5aI	3089313	3090533	+	1221	1159	892	462	66.6639	50.6639	25.0898
cfxP	M5aI	436583	437452	-	870	1019	1207	1388	82.258	96.2138	105.789
chaA	M5aI	2138643	2139743	-	1101	751	732	457	47.9044	46.1077	27.5233
chaB	M5aI	2140009	2140239	+	231	932	959	232	283.353	287.91	66.5959
chbA_1	M5aI	47171	47473	-	303	12	9	3	2.78139	2.05992	0.656523
chbA_2	M5aI	1127087	1127401	-	315	46	40	28	10.2558	8.80641	5.89412
chbA_3	M5aI	3244585	3244932	-	348	44	37	18	8.87967	7.37347	3.42977
chbA_4	M5aI	5352627	5352944	+	318	114	142	266	25.1768	30.9678	55.4659
chbB	M5aI	3246513	3246833	-	321	387	397	452	84.6699	85.7699	93.3695
chbC	M5aI	3244986	3246344	-	1359	91	86	74	4.70268	4.38862	3.61064
chbF_1	M5aI	3242284	3243630	-	1347	206	235	199	10.7405	12.099	9.79618
chbF_2	M5aI	5059443	5060750	-	1308	61	39	103	3.27526	2.06779	5.22157
chbR_1	M5aI	3243733	3244557	-	825	453	503	715	38.5627	42.2828	57.4677
chbR_2	M5aI	4893660	4894475	+	816	342	400	214	29.4347	33.9953	17.3898
chiA1	M5aI	3287784	3289037	+	1254	134	89	213	7.50465	4.922	11.263
cho	M5aI	3248618	3249478	+	861	7839	8936	1227	639.412	719.763	94.4959
chuR	M5aI	26275	26805	+	531	259	253	441	34.2553	33.0427	55.0701
cidA	M5aI	5240663	5241073	-	411	47	35	279	8.03118	5.90576	45.0126
cimH	M5aI	4732624	4733979	-	1356	174	154	174	9.01182	7.87609	8.50866
cirA_1	M5aI	1637810	1639783	+	1974	509	528	139	18.109	18.5497	4.66916
cirA_2	M5aI	2677722	2679716	+	1995	181	169	144	6.37175	5.8748	4.7862
cirA_3	M5aI	2692488	2694509	-	2022	317	228	140	11.0104	7.81994	4.59112
citA_1	M5aI	4734303	4735928	+	1626	1858	1941	500	80.2506	82.7855	20.3902
citA_2	M5aI	4766969	4768612	+	1644	127	67	87	5.42532	2.82633	3.50904
citB_1	M5aI	4735918	4736616	+	699	286	262	410	28.7351	25.994	38.8936
citB_2	M5aI	4768605	4769303	+	699	42	41	48	4.21983	4.06777	4.5534
citC	M5aI	4760582	4761610	-	1029	20	20	15	1.36502	1.34792	0.966601
citD	M5aI	4760257	4760550	-	294	10	4	8	2.38878	0.943544	1.80432
citE	M5aI	4759391	4760260	-	870	106	72	51	8.55677	5.73935	3.88707
citF	M5aI	4757854	4759380	-	1527	96	89	88	4.41525	4.04204	3.82133
citS	M5aI	4761889	4763229	+	1341	52	34	25	2.72331	1.75833	1.23618
clcA_1	M5aI	120780	122039	+	1260	249	192	805	13.8788	10.5677	42.364
clcA_2	M5aI	4592896	4594407	-	1512	1743	1929	3143	80.9597	88.4769	137.836
clcB	M5aI	2442867	2444126	-	1260	188	181	197	10.4788	9.96225	10.3673
clcD_1	M5aI	743694	744581	+	888	629	636	480	49.7463	49.6699	35.8426
clcD_2	M5aI	2642461	2643060	-	600	278	283	225	32.5399	32.7103	24.8658
clcD_3	M5aI	5396139	5396951	+	813	2433	2550	2100	210.172	217.52	171.277
clpA	M5aI	3699921	3702203	-	2283	23839	26957	14843	733.34	818.87	431.109
clpB	M5aI	1261787	1264360	+	2574	5865	5208	8344	160.023	140.318	214.95
clpP	M5aI	4310463	4311086	-	624	3546	4755	3051	399.096	528.464	324.212
clpS	M5aI	3702234	3702551	-	318	4832	5036	3526	1067.14	1098.27	735.236
clpX	M5aI	4309056	4310330	-	1275	10495	12571	10027	578.09	683.769	521.474
cls	M5aI	2185737	2187197	-	1461	1016	1159	1267	48.839	55.0152	57.504
cmk	M5aI	3663345	3664028	-	684	1316	1540	3069	135.121	156.14	297.517
cmoA	M5aI	1971572	1972315	-	744	399	424	1569	37.6637	39.5223	139.837
cmoB	M5aI	1970559	1971575	-	1017	375	394	2062	25.896	26.8673	134.443
cmpB_1	M5aI	2144706	2145590	+	885	11150	15140	9	884.82	1186.4	0.674327
cmpB_2	M5aI	2798078	2798893	-	816	1766	2085	24	151.993	177.201	1.95026
cmpC	M5aI	2145601	2146389	+	789	12585	16195	6	1120.21	1423.49	0.50425
cmpD	M5aI	4404934	4405704	-	771	138	70	107	12.5704	6.29641	9.20239
cmpR_1	M5aI	1517566	1518492	+	927	1232	1307	2863	93.3371	97.7789	204.792
cmpR_2	M5aI	1635012	1635878	+	867	1675	1934	1344	135.681	154.699	102.79
cmpR_3	M5aI	3323188	3324072	-	885	208	190	417	16.5061	14.8888	31.2438
cmtB	M5aI	3679187	3679624	+	438	185	230	275	29.6634	36.4169	41.6323
cnu	M5aI	2358130	2358345	-	216	289	338	1029	93.9652	108.521	315.888
coaA	M5aI	5369249	5370199	+	951	291	287	1767	21.49	20.9291	123.205
coaBC	M5aI	125855	127069	-	1215	850	770	2926	49.1322	43.9505	159.687
coaD	M5aI	134828	135304	-	477	629	635	1194	92.6095	92.3219	165.981
coaE	M5aI	4670556	4671176	+	621	1019	1057	1665	115.241	118.041	177.785
cobB_1	M5aI	986212	987591	+	1380	1055	1010	1614	53.6904	50.7565	77.5525
cobB_2	M5aI	3343565	3344410	-	846	1632	1596	5780	135.479	130.831	453.032
cobC_1	M5aI	2995469	2996089	+	621	240	277	247	27.1421	30.9341	26.374
cobC_2	M5aI	3974869	3975498	+	630	268	265	853	29.8757	29.1712	89.7801
cobC_3	M5aI	4812965	4813612	-	648	3727	3799	5870	403.931	406.578	600.668
cobC_4	M5aI	4960364	4961143	+	780	22	12	19	1.98085	1.06693	1.61522
cobD	M5aI	965260	966339	+	1080	909	984	2208	59.1103	63.186	135.565
cobK	M5aI	994023	994787	+	765	397	192	545	36.4462	17.4056	47.2396
cobQ	M5aI	998804	1000327	+	1524	455	302	695	20.9676	13.7427	30.2393
cobT	M5aI	1000941	1001996	+	1056	249	163	478	16.5599	10.7047	30.0148
cobU_1	M5aI	1000321	1000866	+	546	190	125	429	24.439	15.8769	52.0998
cobU_2	M5aI	1863251	1863484	+	234	201	183	238	60.3258	54.2356	67.4423
codA_1	M5aI	426952	428274	+	1323	1096	1130	1254	58.18	59.2336	62.8506
codA_2	M5aI	4015185	4016423	+	1239	422	556	32	23.9202	31.121	1.71258
codB	M5aI	4012688	4013950	+	1263	451	540	45	25.0782	29.651	2.36255
cof_1	M5aI	4299314	4300132	-	819	422	302	307	36.1869	25.5725	24.8557
cof_2	M5aI	5402133	5402933	-	801	1705	1829	3107	149.491	158.355	257.205
comM	M5aI	5467252	5468772	+	1521	135	136	84	6.23344	6.20096	3.66203
copA	M5aI	4228506	4231007	+	2502	815	717	1300	22.8767	19.8738	34.453
copR	M5aI	1894565	1895233	+	669	158	100	127	16.5865	10.3663	12.5878
corA	M5aI	5410004	5410954	-	951	424	349	698	31.3118	25.4504	48.6683
corC	M5aI	3959131	3960075	+	945	1645	1958	4003	122.252	143.691	280.883
cpdA_1	M5aI	716586	716972	+	387	3513	3223	1736	637.515	577.562	297.447
cpdA_2	M5aI	716965	717414	+	450	426	598	1073	66.4845	92.1591	158.11
cpdA_3	M5aI	5018292	5019116	+	825	37	17	8	3.14971	1.42904	0.642995
cpdB	M5aI	5109073	5111016	+	1944	415	416	417	14.9925	14.8404	14.2237
cph2	M5aI	1870773	1872698	+	1926	4421	4055	1481	161.208	146.01	50.9883
cpo	M5aI	2646438	2647274	+	837	973	963	2119	81.6414	79.7903	167.871
cpxA	M5aI	5512354	5513727	+	1374	1398	1444	2989	71.4568	72.8836	144.248
cpxP	M5aI	5511006	5511509	-	504	10029	8793	4944	1397.49	1209.92	650.458
crcB	M5aI	3986779	3987168	+	390	627	614	375	112.908	109.183	63.7585
creB	M5aI	4810714	4811403	-	690	543	583	713	55.268	58.5961	68.5191
creC	M5aI	4809290	4810714	-	1425	529	509	681	26.0714	24.7715	31.6886
creD	M5aI	4807874	4809232	-	1359	1461	1335	382	75.5012	68.1257	18.6387
crl	M5aI	4516988	4517386	-	399	2156	2320	3804	379.489	403.241	632.177
crnA	M5aI	2650286	2651026	+	741	22	11	10	2.0851	1.02949	0.894856
crp_1	M5aI	435195	435827	-	633	3257	4357	3086	361.358	477.346	323.269
crp_2	M5aI	5456157	5456861	-	705	93	83	448	9.26439	8.16467	42.1367
crr	M5aI	1428000	1428509	-	510	5610	6821	16955	772.531	927.529	2204.44
csbC_1	M5aI	2096847	2098286	-	1440	61	69	53	2.97502	3.32304	2.44053
csbC_2	M5aI	5021815	5023314	-	1500	310	372	225	14.5142	17.1989	9.94633
csbX	M5aI	1721772	1723049	+	1278	61	56	51	3.35214	3.03883	2.64613
csdA	M5aI	1005222	1006427	-	1206	804	932	987	46.8201	53.5942	54.2677
csdB_1	M5aI	3765538	3767970	+	2433	117	98	92	3.37728	2.7934	2.50736
csdB_2	M5aI	4935104	4938490	+	3387	120	63	48	2.48822	1.28996	0.939718
csgA	M5aI	3227759	3228463	+	705	64	75	60	6.3755	7.37771	5.64331
csgD	M5aI	774702	775355	+	654	172	135	493	18.4703	14.3155	49.9851
csiR	M5aI	519243	519887	+	645	469	495	2860	51.0665	53.2225	294.021
cspA	M5aI	209600	209812	-	213	104546	99184	164955	34470.8	32293.2	51352
cspC_1	M5aI	2022357	2022566	+	210	21277	20935	128220	7115.64	6913.58	40486.3
cspC_2	M5aI	3511884	3512105	-	222	42566	34172	11220	13465.8	10675	3351.28
cspC_3	M5aI	3578178	3578396	+	219	2252	2676	461	722.183	847.406	139.582
cspD	M5aI	3702876	3703106	+	231	226	252	363	68.7099	75.6551	104.2
cspE	M5aI	3987226	3987435	-	210	34081	31882	117469	11397.7	10528.7	37091.6
cspG	M5aI	3512772	3512984	+	213	42867	53201	12502	14134.1	17321.7	3891.99
csrA	M5aI	1178461	1178646	+	186	20772	22998	21733	7843.11	8574.85	7747.8
csrD	M5aI	498551	500491	+	1941	1335	1210	4553	48.3035	43.2324	155.541
cstA	M5aI	4030943	4033051	-	2109	622	645	876	20.7127	21.2096	27.5422
ctpF_1	M5aI	1912750	1915437	+	2688	36378	40242	5077	950.458	1038.24	125.242
ctpF_2	M5aI	4097048	4099771	-	2724	3045	2726	9395	78.5061	69.4014	228.697
cueO	M5aI	4639036	4640619	-	1584	663	649	969	29.3955	28.4144	40.5639
cueR	M5aI	4227990	4228400	-	411	1863	2181	1110	318.342	368.013	179.082
curA	M5aI	2902088	2903125	-	1038	1058	1118	865	71.5833	74.6954	55.2574
cusA	M5aI	2574415	2577528	+	3114	491	479	449	11.0735	10.6676	9.56091
cusB	M5aI	2572949	2574418	+	1470	96	75	163	4.58645	3.53829	7.35261
cusC	M5aI	1104811	1106208	+	1398	30	12	44	1.50708	0.595283	2.08697
cusF	M5aI	2571320	2571688	+	369	27	26	103	5.13879	4.88648	18.509
cutA	M5aI	5185572	5185895	+	324	261	305	365	56.5742	65.2836	74.6998
cutC	M5aI	1969724	1970458	+	735	6554	6027	4799	626.242	568.674	432.947
cutS	M5aI	2102519	2102977	+	459	152	188	30	23.257	28.405	4.33391
cvaA	M5aI	5173449	5174735	+	1287	43	39	22	2.34646	2.10153	1.13348
cvpA	M5aI	1489264	1489752	+	489	2063	2203	20008	296.288	312.432	2713.1
cyaY	M5aI	5417060	5417380	+	321	155	163	550	33.9117	35.2154	113.613
cybB	M5aI	2949898	2950425	-	528	195	199	329	25.9372	26.1378	41.3174
cybC	M5aI	5077869	5078255	-	387	2124	1894	1868	385.449	339.405	320.064
cycA	M5aI	5115198	5116601	-	1404	767	817	3753	38.3664	40.3557	177.249
cycB	M5aI	4276523	4277755	-	1233	78	58	66	4.44278	3.26223	3.54938
cydA_1	M5aI	2317096	2318499	-	1404	674	742	314	33.7144	36.651	14.8298
cydA_2	M5aI	3879911	3881479	-	1569	3726	4061	4949	166.78	179.498	209.154
cydB_1	M5aI	2316086	2317096	-	1011	255	253	160	17.7138	17.3548	10.494
cydB_2	M5aI	3878756	3879895	-	1140	2091	2266	3536	128.817	137.849	205.674
cydD	M5aI	3695053	3696819	+	1767	804	729	2266	31.9553	28.6115	85.0344
cynR_1	M5aI	799583	800479	+	897	189	184	155	14.7976	14.2257	11.458
cynR_2	M5aI	927179	928105	-	927	82	101	148	6.21237	7.55599	10.5865
cynR_3	M5aI	3495599	3496537	-	939	91	137	168	6.80611	10.1182	11.8636
cynR_4	M5aI	3931569	3932495	+	927	85	78	184	6.43965	5.83532	13.1616
cynR_5	M5aI	4906023	4906937	+	915	193	187	78	14.8136	14.1733	5.65256
cynR_6	M5aI	5400304	5401257	+	954	289	167	11093	21.2752	12.14	771.031
cynT	M5aI	2306286	2306921	+	636	1262	1974	651	139.356	215.248	67.8727
cyoA	M5aI	4316249	4317196	+	948	1330	1287	2781	98.5295	94.1499	194.52
cyoB	M5aI	4317216	4319207	+	1992	1121	1461	1637	39.522	50.864	54.4918
cyoC	M5aI	4319197	4319808	+	612	443	500	689	50.8365	56.6589	74.6516
cyoD	M5aI	4319808	4320137	+	330	330	410	630	70.2301	86.1627	126.59
cyoE	M5aI	4320149	4321036	+	888	885	986	1834	69.9928	77.004	136.949
cysA_1	M5aI	1422181	1423275	+	1095	1161	854	11478	74.4631	54.087	695.062
cysA_2	M5aI	2797305	2798081	-	777	1423	1332	36	128.62	118.887	3.07222
cysA_3	M5aI	3855728	3856786	-	1059	1286	1375	796	85.2841	90.0443	49.8412
cysB	M5aI	3201499	3202473	-	975	741	876	1696	53.3749	62.3087	115.343
cysC	M5aI	1073373	1073978	+	606	310	314	2200	35.9263	35.9341	240.725
cysD	M5aI	1071028	1071936	+	909	497	358	1986	38.3986	27.313	144.873
cysE_1	M5aI	158824	159645	+	822	2812	2903	4043	240.252	244.92	326.139
cysE_2	M5aI	4516405	4516911	+	507	184	166	304	25.4878	22.7065	39.7591
cysG_1	M5aI	421583	422956	-	1374	1530	1742	5631	78.2038	87.9247	271.75
cysG_2	M5aI	1069603	1071018	+	1416	861	653	4172	42.7035	31.9815	195.368
cysH	M5aI	1057046	1057780	+	735	846	841	4115	80.8363	79.352	371.239
cysI	M5aI	1055234	1056946	+	1713	1297	882	14608	53.1748	35.7076	565.464
cysJ	M5aI	1053486	1055234	+	1749	610	333	6797	24.4942	13.204	257.691
cysK_1	M5aI	1430963	1431934	-	972	7216	6583	18552	521.379	469.685	1265.6
cysK_2	M5aI	4298214	4299266	+	1053	651	707	68	43.4186	46.563	4.28205
cysL_1	M5aI	1353560	1354447	+	888	1056	1041	562	83.5169	81.2994	41.9657
cysL_2	M5aI	2997313	2998224	+	912	398	463	280	30.6487	35.2075	20.358
cysL_3	M5aI	3010398	3011267	+	870	139	122	425	11.2207	9.72501	32.3922
cysM	M5aI	1423394	1424305	+	912	1728	1456	5937	133.068	110.717	431.662
cysN	M5aI	1071946	1073373	+	1428	813	612	3848	39.9839	29.7216	178.681
cysP	M5aI	1419467	1420483	+	1017	452	393	1498	31.2134	26.7992	97.6702
cysQ	M5aI	5108138	5108881	-	744	5394	5862	2526	509.168	546.415	225.129
cysS	M5aI	4190136	4191521	-	1386	5397	5501	11983	273.472	275.25	573.289
cysW_1	M5aI	1420483	1421316	+	834	426	443	1640	35.8729	36.8372	130.391
cysW_2	M5aI	1421316	1422191	+	876	752	646	5773	60.2888	51.142	436.987
cysW_3	M5aI	2276510	2278279	+	1770	159	119	166	6.3088	4.66255	6.21879
cysW_4	M5aI	2869643	2871298	-	1656	45	35	34	1.90843	1.46574	1.36141
cysW_5	M5aI	4411585	4413663	+	2079	321	397	161	10.8436	13.243	5.13503
cysW_6	M5aI	4717144	4718754	+	1611	416	442	2424	18.1351	19.0273	99.772
cysZ	M5aI	1432094	1432855	-	762	340	387	881	31.3363	35.2213	76.6642
cytR_1	M5aI	914409	915404	-	996	287	304	375	20.237	21.1672	24.9657
cytR_2	M5aI	2638347	2639378	-	1032	136	101	111	9.25513	6.78721	7.13206
cytR_3	M5aI	3770394	3771467	-	1074	100	92	184	6.53911	5.94064	11.3602
cytR_4	M5aI	5502925	5503953	+	1029	1650	1248	2086	112.614	84.1102	134.422
czcA	M5aI	1907587	1910649	-	3063	5660	5789	1206	129.775	131.071	26.1079
czcO	M5aI	3034316	3035575	-	1260	269	333	57	14.9936	18.3283	2.99969
dacA	M5aI	3980731	3982002	+	1272	874	876	3321	48.2556	47.7602	173.122
dacB	M5aI	564581	566014	-	1434	439	481	2097	21.5	23.2619	96.9663
dacC	M5aI	3748414	3749484	-	1071	2651	2825	2908	173.837	182.927	180.043
dacD	M5aI	1858035	1859201	+	1167	253	177	803	15.2255	10.5185	45.6264
dadX	M5aI	2063580	2064650	+	1071	1169	1246	770	76.6564	80.6823	47.673
dam	M5aI	418221	419048	+	828	1319	1396	4834	111.876	116.924	387.122
damX	M5aI	416856	418142	+	1287	4248	4026	14917	231.808	216.943	768.554
dan	M5aI	4872219	4873658	-	1440	139	109	97	6.77915	5.24945	4.46664
dapA_1	M5aI	1378796	1379674	+	879	4339	4783	7980	346.676	377.364	601.985
dapA_2	M5aI	1946961	1947683	+	723	133	147	316	12.9192	14.1003	28.9815
dapA_3	M5aI	2553537	2554421	-	885	36	33	40	2.85682	2.58595	2.99701
dapA_4	M5aI	3541211	3542134	+	924	319	413	21	24.2461	30.9976	1.50702
dapA_5	M5aI	4485329	4486258	-	930	54	57	43	4.07788	4.25051	3.06589
dapA_6	M5aI	5541416	5542339	-	924	57	46	60	4.33238	3.45251	4.30577
dapB	M5aI	4755857	4756678	-	822	5877	5443	11105	502.119	459.215	895.815
dapD	M5aI	4584192	4585016	+	825	1641	1773	9150	139.694	149.04	735.425
dapE_1	M5aI	1385790	1386917	-	1128	3010	2842	3000	187.405	174.729	176.353
dapE_2	M5aI	2680368	2681480	-	1113	768	878	26	48.4606	54.7077	1.54899
dapF	M5aI	5415868	5416692	-	825	4707	4583	6822	400.695	385.252	548.314
dapL	M5aI	1458943	1460181	+	1239	2762	3490	2147	156.558	195.346	114.903
dat	M5aI	2782819	2784201	+	1383	399	376	1109	20.2616	18.8545	53.1717
dbpA	M5aI	3064450	3065838	-	1389	1631	1664	2361	82.466	83.0808	112.711
dcd	M5aI	1775011	1775592	+	582	1064	1057	2183	128.393	125.951	248.715
dcm	M5aI	1927898	1929370	+	1473	1592	1684	2418	75.9038	79.2846	108.849
dcp	M5aI	2507413	2509455	+	2043	4630	5392	2074	159.161	183.034	67.315
dcrB	M5aI	333966	334523	-	558	1987	2306	2154	250.085	286.599	255.966
dctA	M5aI	263145	264431	+	1287	311	350	604	16.9709	18.8599	31.1193
dctD	M5aI	2726369	2727619	+	1251	76	41	84	4.26658	2.27288	4.45239
dcuA_1	M5aI	4482935	4484224	-	1290	89	83	81	4.84533	4.46209	4.16358
dcuA_2	M5aI	5184176	5185477	+	1302	188	218	403	10.1407	11.6117	20.5242
dcuB	M5aI	5352982	5354322	-	1341	273	326	227	14.2974	16.8593	11.2245
dcuD	M5aI	3988496	3989869	+	1374	527	610	1853	26.9369	30.7888	89.4252
dcuR	M5aI	2413576	2414295	-	720	583	690	871	56.8669	66.4609	80.2153
dcuS	M5aI	2414292	2415911	-	1620	1042	1066	1431	45.1727	45.6343	58.5728
dcyD	M5aI	1938890	1939876	+	987	2320	2557	3465	165.08	179.665	232.786
ddc	M5aI	2784220	2785692	+	1473	673	489	2994	32.0875	23.0227	134.778
ddlA	M5aI	4393611	4394708	+	1098	1398	1516	2787	89.4186	95.7517	168.308
ddlB	M5aI	4680489	4681409	-	921	2912	2836	5612	222.052	213.548	404.045
ddpB	M5aI	1726897	1727934	+	1038	39	10	25	2.6387	0.668116	1.59703
ddpC_1	M5aI	1727931	1728836	+	906	25	12	7	1.93792	0.918549	0.51232
ddpC_2	M5aI	1754831	1755676	+	846	667	780	18	55.3705	63.9402	1.41083
ddpC_3	M5aI	2838512	2839363	+	852	76	48	56	6.26466	3.90707	4.35833
ddrA_1	M5aI	977413	979245	-	1833	121	86	54	4.63603	3.25376	1.95345
ddrA_2	M5aI	2458328	2459110	-	783	416	270	128	37.3125	23.914	10.8398
deaD	M5aI	585064	587025	+	1962	22010	25115	20835	787.851	887.736	704.151
dedA	M5aI	1485276	1485935	+	660	853	601	1694	90.7671	63.151	170.193
def	M5aI	476101	476610	-	510	10337	12994	6001	1423.47	1766.94	780.234
degA_1	M5aI	1716692	1717693	+	1002	493	559	689	34.5543	38.6895	45.5956
degA_2	M5aI	2368770	2369798	+	1029	524	527	538	35.7634	35.5177	34.6688
degP	M5aI	4586909	4588348	-	1440	3992	2768	3721	194.693	133.307	171.344
degQ	M5aI	529048	530415	-	1368	2640	3119	1773	135.532	158.117	85.9397
degS_1	M5aI	38393	39895	+	1503	65	53	357	3.03723	2.44549	15.75
degS_2	M5aI	527903	528961	-	1059	1547	1667	2814	102.593	109.166	176.197
deoA	M5aI	4826198	4827520	-	1323	291	253	504	15.4474	13.262	25.2605
deoB	M5aI	4824922	4826145	-	1224	839	892	1246	48.1397	50.5397	67.5007
deoC_1	M5aI	860661	861374	+	714	22	21	39	2.16395	2.03972	3.62191
deoC_2	M5aI	4827598	4828377	-	780	213	206	354	19.1782	18.3156	30.094
deoD	M5aI	4824105	4824827	-	723	830	867	2806	80.6237	83.163	257.348
deoR	M5aI	3747627	3748385	+	759	231	225	923	21.3744	20.5584	80.6364
der	M5aI	1343218	1344696	+	1479	1933	1936	4096	91.7882	90.7793	183.638
dgkA	M5aI	5280489	5280857	-	369	465	519	923	88.5013	97.5417	165.862
dgoA_1	M5aI	11603	12220	+	618	94	112	47	10.6822	12.5684	5.04291
dgoA_2	M5aI	4868768	4869370	-	603	71	81	28	8.26921	9.31574	3.07902
dgoD	M5aI	12217	13365	+	1149	223	223	176	13.6304	13.4597	10.157
dgoT	M5aI	2237020	2238339	+	1320	414	366	3533	22.0267	19.229	177.477
dgt	M5aI	4588483	4590039	-	1557	1354	1524	1916	61.0736	67.8806	81.5978
dhaD	M5aI	675009	676106	+	1098	708	863	817	45.285	54.5077	49.3391
dhaK_1	M5aI	669551	671200	-	1650	841	948	443	35.7961	39.845	17.8029
dhaK_2	M5aI	673342	674412	-	1071	141	108	146	9.24598	6.99333	9.0393
dhaL	M5aI	672699	673331	-	633	119	111	101	13.2028	12.161	10.5801
dhaM	M5aI	671267	672688	-	1422	2013	1913	352	99.4185	93.2964	16.414
dhaT	M5aI	2554440	2555585	-	1146	42	51	35	2.57388	3.08628	2.02514
dhbA	M5aI	2587835	2588620	-	786	967	1068	1316	86.4027	94.2319	111.021
dhbE_1	M5aI	2694639	2696216	-	1578	174	130	103	7.744	5.71328	4.32814
dhbE_2	M5aI	4035465	4037072	-	1608	160	89	32	6.98807	3.83843	1.31958
diaA	M5aI	607868	608458	-	591	1068	1035	2047	126.913	121.451	229.669
dinB	M5aI	4521575	4522630	-	1056	7268	6710	1018	483.364	440.665	63.9227
dinG_1	M5aI	2046812	2048722	+	1911	916	982	2673	33.6634	35.6369	92.7491
dinG_2	M5aI	3800957	3803101	-	2145	2804	2777	2134	91.8066	89.7838	65.9688
dinI	M5aI	3395834	3396079	+	246	18634	15100	5203	5319.79	4256.88	1402.46
djlA	M5aI	4736647	4737474	-	828	2108	2012	1662	178.798	168.518	133.098
dkgA	M5aI	736290	737117	-	828	4407	6141	1663	373.797	514.349	133.178
dkgB	M5aI	4544599	4545402	-	804	107	122	367	9.34654	10.5233	30.2678
dksA	M5aI	4625863	4626318	+	456	7873	8690	10388	1212.55	1321.61	1510.56
dld	M5aI	1670630	1672372	-	1743	1330	1433	1725	53.5892	57.0162	65.6241
dlgD	M5aI	186254	187252	-	999	35	23	28	2.46051	1.59666	1.85851
dmdA	M5aI	4771495	4773786	-	2292	178	179	117	5.45417	5.41612	3.38488
dmlA	M5aI	3456301	3457419	+	1119	613	713	278	38.4728	44.1885	16.4735
dmlR_1	M5aI	6817	7752	-	936	97	96	219	7.27812	7.11287	15.5146
dmlR_10	M5aI	1917032	1917934	+	903	325	322	266	25.2766	24.7296	19.5328
dmlR_11	M5aI	1918092	1919012	-	921	440	440	586	33.5518	33.1316	42.19
dmlR_12	M5aI	2416019	2416915	-	897	807	896	501	63.1836	69.2732	37.0354
dmlR_13	M5aI	2643271	2644179	+	909	207	187	291	15.993	14.2668	21.2276
dmlR_14	M5aI	2655888	2656775	+	888	526	530	572	41.6003	41.3916	42.7124
dmlR_15	M5aI	2803502	2804434	+	933	218	262	242	16.4096	19.4746	17.1991
dmlR_16	M5aI	2814622	2815527	+	906	63	59	50	4.88355	4.5162	3.65943
dmlR_17	M5aI	2824811	2825713	-	903	340	360	348	26.4432	27.648	25.5542
dmlR_18	M5aI	3076970	3077875	-	906	1647	1686	1534	127.67	129.056	112.271
dmlR_19	M5aI	3080187	3081098	+	912	169	194	156	13.0141	14.7522	11.3423
dmlR_2	M5aI	65933	66847	-	915	83	90	118	6.3706	6.82136	8.5513
dmlR_20	M5aI	3081164	3082048	-	885	168	164	255	13.3318	12.8514	19.1059
dmlR_21	M5aI	3385618	3386553	-	936	160	157	227	12.0051	11.6325	16.0813
dmlR_22	M5aI	3413388	3414293	-	906	1102	1161	366	85.4233	88.8697	26.787
dmlR_23	M5aI	3455241	3456197	-	957	366	374	219	26.8592	27.1025	15.1741
dmlR_24	M5aI	4121858	4122787	-	930	651	797	330	49.1611	59.4326	23.5289
dmlR_25	M5aI	4543666	4544568	+	903	593	652	523	46.1201	50.0737	38.4048
dmlR_26	M5aI	4770070	4771014	+	945	360	376	196	26.7543	27.5934	13.7529
dmlR_27	M5aI	4989231	4990124	+	894	484	541	497	38.0217	41.9671	36.863
dmlR_3	M5aI	272450	273349	-	900	199	189	275	15.5287	14.5636	20.261
dmlR_4	M5aI	314936	315268	+	333	40	32	14	8.43605	6.66431	2.78776
dmlR_5	M5aI	511658	512587	-	930	459	516	598	34.6619	38.4783	42.6373
dmlR_6	M5aI	751842	752741	+	900	397	425	424	30.9793	32.7488	31.2388
dmlR_7	M5aI	1082586	1083473	+	888	92	93	152	7.27609	7.26306	11.3502
dmlR_8	M5aI	1702090	1703010	+	921	527	567	728	40.1859	42.6946	52.4135
dmlR_9	M5aI	1866976	1867893	+	918	277	281	299	21.1914	21.2282	21.5973
dmsA_1	M5aI	2446439	2448874	-	2436	610	675	774	17.5864	19.2166	21.0686
dmsA_2	M5aI	3682583	3685021	-	2439	366	281	447	10.5388	7.98995	12.1525
dmsA_3	M5aI	4000794	4003103	-	2310	391	312	569	11.8874	9.36682	16.3332
dmsB_1	M5aI	2445811	2446428	-	618	87	60	137	9.88676	6.73306	14.6995
dmsB_2	M5aI	3681955	3682572	-	618	77	44	157	8.75035	4.93757	16.8454
dmsC_1	M5aI	2444952	2445809	-	858	199	188	272	16.2888	15.1957	21.021
dmsC_2	M5aI	3681090	3681953	-	864	195	193	276	15.8505	15.4915	21.182
dmsD	M5aI	2444302	2444910	-	609	155	153	308	17.8747	17.423	33.5355
dnaA	M5aI	623	2023	+	1401	2315	2382	11514	116.048	117.911	544.954
dnaB	M5aI	5272615	5274030	-	1416	660	635	3694	32.7344	31.1	172.984
dnaC	M5aI	4848723	4849466	+	744	1519	1583	1780	143.386	147.556	158.642
dnaE	M5aI	4561534	4565016	-	3483	5486	5360	14754	110.618	106.724	280.884
dnaG	M5aI	682467	684230	-	1764	1745	1815	10058	69.4736	71.3555	378.081
dnaJ	M5aI	4789726	4790862	-	1137	2459	2524	5609	151.887	153.95	327.112
dnaK_1	M5aI	1771827	1773179	-	1353	79	56	538	4.10065	2.87038	26.3667
dnaK_2	M5aI	4790950	4792866	-	1917	5869	5965	11340	215.013	215.793	392.249
dnaN	M5aI	2028	3128	+	1101	1480	1396	6968	94.4056	87.9321	419.655
dnaQ	M5aI	4536347	4537087	-	741	1404	1574	1722	133.068	147.311	154.094
dnaT	M5aI	4848187	4848726	+	540	1621	1871	2371	210.82	240.287	291.145
dnaX	M5aI	4249582	4251483	-	1902	3309	3329	8545	122.183	121.382	297.902
dosC_1	M5aI	3299720	3301222	+	1503	1861	1975	1618	86.9582	91.1292	71.3824
dosC_2	M5aI	3321347	3323116	+	1770	1020	1127	767	40.4716	44.1571	28.7338
dosC_3	M5aI	4946766	4948163	-	1398	495	483	1377	24.8669	23.9601	65.3128
dosP	M5aI	2378769	2380544	-	1776	1899	2063	1525	75.094	80.5575	56.9375
dpaL	M5aI	2120038	2121237	-	1200	157	205	16	9.18844	11.8474	0.884118
dppA_1	M5aI	2905266	2906864	-	1599	1838	2187	952	80.7273	94.8527	39.4784
dppA_2	M5aI	2930458	2932050	-	1593	953	1111	813	42.0146	48.3668	33.8412
dppA_3	M5aI	3118399	3120042	+	1644	1189	1261	1146	50.7929	53.194	46.2226
dppB_1	M5aI	229476	230495	+	1020	265	310	646	18.2461	21.0771	41.9956
dppB_2	M5aI	2296534	2297493	-	960	50	29	200	3.65782	2.09496	13.8143
dppC	M5aI	230505	231407	+	903	267	287	751	20.7657	22.0416	55.1472
dps	M5aI	3788554	3789057	+	504	7555	10928	4329	1052.75	1503.69	569.546
draG	M5aI	5449140	5450156	+	1017	81	75	88	5.59355	5.11434	5.73764
drrA	M5aI	4634078	4635004	-	927	522	559	844	39.547	41.8198	60.3718
dsbA_1	M5aI	1097972	1098640	+	669	31	20	20	3.25431	2.07326	1.98233
dsbA_2	M5aI	5586406	5587029	-	624	2366	2272	8682	266.289	252.507	922.585
dsbB	M5aI	2057176	2057706	-	531	1472	1427	3533	194.687	186.371	441.185
dsbC	M5aI	829093	829806	+	714	1539	1680	1731	151.378	163.178	160.757
dsbD_1	M5aI	3505657	3507681	+	2025	109	61	144	3.78029	2.08908	4.7153
dsbD_2	M5aI	5185871	5187628	+	1758	986	1001	1295	39.3896	39.488	48.8452
dsbG	M5aI	3508456	3509214	+	759	160	163	200	14.8048	14.8934	17.4727
dsdA	M5aI	26859	28187	-	1329	481	425	589	25.4181	22.1775	29.3874
dsdX	M5aI	28205	29542	-	1338	91	69	103	4.77649	3.57637	5.10449
dtd	M5aI	5570090	5570527	-	438	2071	1938	4065	332.07	306.852	615.401
dtpA	M5aI	2349195	2350856	-	1662	173	161	663	7.31035	6.71807	26.4517
dtpB	M5aI	302367	303839	-	1473	813	904	400	38.7624	42.5613	18.0065
dtpD	M5aI	3914531	3916012	+	1482	404	406	1157	19.145	18.9988	51.7674
dtpT	M5aI	868884	870437	+	1554	169	165	675	7.63763	7.36347	28.8021
dus_1	M5aI	488592	489437	-	846	1325	1373	18711	109.994	112.551	1466.55
dus_2	M5aI	1659548	1660486	+	939	134	119	1132	10.0222	8.78883	79.9378
dus_3	M5aI	5275636	5276577	-	942	608	690	3083	45.329	50.7981	217.017
dut	M5aI	125419	125877	-	459	490	491	1147	74.9733	74.1854	165.7
dxr	M5aI	4575487	4576686	-	1200	1029	1150	2584	60.2223	66.4609	142.785
dxs_1	M5aI	1506342	1507295	+	954	108	94	54	7.95058	6.83328	3.75333
dxs_2	M5aI	3678233	3679144	+	912	44	47	29	3.38829	3.57398	2.1085
dxs_3	M5aI	3804875	3805867	-	993	86	110	101	6.08236	7.68233	6.7444
dxs_4	M5aI	4052476	4053411	-	936	65	49	26	4.87709	3.63053	1.84191
dxs_5	M5aI	4339102	4340964	+	1863	2605	2722	4112	98.2015	101.327	146.356
eamA_1	M5aI	2543544	2544443	+	900	276	284	424	21.5372	21.8839	31.2388
eamA_2	M5aI	5118460	5119413	-	954	97	110	338	7.14079	7.99639	23.4931
ecfA1_1	M5aI	790581	791258	-	678	837	872	1146	86.7	89.1941	112.08
ecfA1_2	M5aI	2539949	2540746	+	798	4729	4688	62	416.188	407.412	5.15181
echA8	M5aI	2977915	2978682	-	768	13	8	11	1.18879	0.722401	0.949736
eco	M5aI	1597520	1598011	-	492	475	624	275	67.8034	87.9567	37.0629
eda	M5aI	1991319	1991960	+	642	795	840	3703	86.9672	90.7389	382.464
efe_1	M5aI	1225491	1226567	-	1077	671	692	25	43.7552	44.5595	1.5392
efe_2	M5aI	2604170	2605198	-	1029	553	369	228	37.7427	24.8691	14.6923
efeB	M5aI	3425383	3426663	-	1281	591	623	171	32.4012	33.7278	8.85153
efeO	M5aI	3426668	3427795	-	1128	394	352	87	24.5307	21.6413	5.11425
efeU	M5aI	3427848	3428678	-	831	104	125	35	8.78932	10.4318	2.79279
efp	M5aI	5164948	5165514	-	567	2929	3340	17977	362.793	408.52	2102.35
elaB_1	M5aI	636955	637260	-	306	5040	4839	3095	1156.73	1096.69	670.673
elaB_2	M5aI	1200441	1200767	-	327	30978	30272	14430	6653.17	6420.12	2926.11
elbB	M5aI	545602	546255	+	654	707	807	1306	75.9215	85.5747	132.415
emrB_1	M5aI	1186118	1187656	-	1539	444	463	1084	20.2613	20.8637	46.7049
emrB_2	M5aI	3531929	3533365	+	1437	806	874	721	39.3914	42.1798	33.2698
emrD	M5aI	30941	32125	-	1185	553	676	230	32.774	39.562	12.8701
emrE	M5aI	4941264	4941683	+	420	11	13	9	1.83936	2.14656	1.4209
emtA_1	M5aI	762408	763493	-	1086	237	198	731	15.3265	12.644	44.6333
emtA_2	M5aI	2067440	2068114	+	675	364	293	1003	37.8722	30.1032	98.53
endA	M5aI	778357	779064	-	708	138	130	969	13.6889	12.7338	90.7532
engB	M5aI	5581289	5581921	+	633	1208	1239	3811	134.025	135.743	399.215
engD	M5aI	2124837	2125931	-	1095	1320	1589	4720	84.6609	100.637	285.824
eno	M5aI	1048973	1050271	+	1299	11670	13470	91323	630.935	719.131	4661.68
entA	M5aI	4033845	4034600	-	756	105	79	99	9.75418	7.24694	8.6833
entB	M5aI	4034600	4035451	-	852	114	67	49	9.39698	5.45362	3.81354
entC	M5aI	4037082	4038257	-	1176	60	52	8	3.58317	3.06652	0.451081
entF	M5aI	4043883	4047770	-	3888	525	547	387	9.48323	9.75687	6.60019
entH	M5aI	4033431	4033844	-	414	69	51	45	11.705	8.54317	7.20748
entS	M5aI	4039656	4040897	-	1242	70	61	20	3.95822	3.4061	1.06778
envC	M5aI	153335	154606	-	1272	4490	4293	7017	247.903	234.058	365.793
envR	M5aI	487556	488206	+	651	25	33	12	2.69701	3.51546	1.22228
envZ	M5aI	284039	285400	-	1362	1480	1710	1774	76.3146	87.07	86.367
epd	M5aI	793360	794379	+	1020	19681	20925	17958	1355.1	1422.7	1167.43
epsE_1	M5aI	4612660	4614153	+	1494	31	12	23	1.45725	0.557032	1.02082
epsE_2	M5aI	4666555	4667940	+	1386	127	122	68	6.43522	6.10444	3.25325
epsF	M5aI	4614155	4615360	+	1206	13	4	21	0.757041	0.230018	1.15463
epsL	M5aI	4618240	4619436	+	1197	20	13	32	1.17343	0.75318	1.77267
epsM	M5aI	4619429	4619914	+	486	5	6	11	0.722532	0.856179	1.50082
eptA	M5aI	3824417	3826060	+	1644	579	516	482	24.7343	21.7669	19.4409
eptB	M5aI	225136	226824	+	1689	516	527	1156	21.4557	21.6387	45.3837
era	M5aI	1287039	1287944	+	906	2312	2214	6432	179.218	169.472	470.749
erfK	M5aI	1889388	1890329	+	942	4005	4019	949	298.59	295.881	66.8016
erpA	M5aI	4592470	4592814	-	345	2698	3223	2770	549.22	647.874	532.393
ethR	M5aI	3354127	3354762	+	636	1123	1020	930	124.007	111.222	96.961
eutB_1	M5aI	1410084	1411445	+	1362	42	26	33	2.16569	1.32387	1.6066
eutB_2	M5aI	4420448	4421836	+	1389	7751	9202	280	391.903	459.441	13.3668
eutC_1	M5aI	1411463	1412359	+	897	48	19	20	3.75813	1.46896	1.47846
eutC_2	M5aI	4421833	4422609	+	777	3632	5027	128	328.283	448.681	10.9235
eutD	M5aI	1402082	1403098	+	1017	24	18	9	1.65735	1.22744	0.586804
eutG_1	M5aI	971361	972473	-	1113	34	25	28	2.14539	1.55774	1.66815
eutG_2	M5aI	1406082	1407269	+	1188	34	8	20	2.00995	0.467007	1.11631
eutK	M5aI	1413039	1413530	+	492	24	20	34	3.42586	2.81913	4.58232
eutL_1	M5aI	982150	982962	-	813	45	55	5	3.88727	4.69161	0.407803
eutL_2	M5aI	1412369	1413028	+	660	40	26	28	4.25637	2.73199	2.8131
eutM	M5aI	1403135	1403425	+	291	10	5	9	2.4134	1.19159	2.05079
eutN	M5aI	1403540	1403827	+	288	9	7	5	2.19469	1.6856	1.1512
eutQ	M5aI	1400593	1401285	+	693	13	10	5	1.31745	1.00073	0.478419
eutS	M5aI	1399788	1400123	+	336	3	7	4	0.627054	1.4448	0.789391
exbB_1	M5aI	741772	742503	+	732	3921	3945	1152	376.191	373.754	104.355
exbB_2	M5aI	4232325	4232972	-	648	73	76	41	7.91172	8.1337	4.19547
exbD_1	M5aI	742510	742935	+	426	1270	1439	344	209.371	234.261	53.5452
exbD_2	M5aI	4236012	4236419	-	408	11	10	8	1.89346	1.69977	1.30017
exoX	M5aI	1996708	1997367	-	660	1085	1184	1285	115.454	124.411	129.101
exuT_1	M5aI	640117	641418	-	1302	219	226	256	11.8129	12.0378	13.0377
exuT_2	M5aI	3771766	3773067	+	1302	28	16	22	1.51032	0.852233	1.12043
fabA	M5aI	3618053	3618571	+	519	785	753	9409	106.225	100.618	1202.12
fabB	M5aI	1478514	1479731	+	1218	3167	3531	8423	182.61	201.048	458.554
fabD_1	M5aI	2421965	2422867	-	903	33	39	86	2.56655	2.9952	6.31513
fabD_2	M5aI	3374768	3375697	-	930	1372	1228	7808	103.608	91.5725	556.709
fabF_1	M5aI	1106195	1107448	+	1254	28	10	23	1.56814	0.553034	1.21619
fabF_2	M5aI	3372243	3373484	-	1242	4939	5161	15658	279.28	288.179	835.961
fabF_3	M5aI	4469983	4471254	+	1272	798	799	733	44.0594	43.5621	38.211
fabF_4	M5aI	4475566	4476609	-	1044	75	49	36	5.04526	3.25496	2.28651
fabG_1	M5aI	273469	274227	+	759	211	197	142	19.5238	18.0001	12.4056
fabG_10	M5aI	3533530	3534315	-	786	1040	1003	356	92.9253	88.4969	30.033
fabG_11	M5aI	3806726	3807475	-	750	34	43	32	3.18376	3.97609	2.82918
fabG_12	M5aI	4061846	4062643	+	798	148	104	120	13.0251	9.03816	9.97125
fabG_13	M5aI	4968969	4969796	+	828	86	77	61	7.29443	6.44926	4.88507
fabG_14	M5aI	5306075	5306878	+	804	64	45	43	5.59045	3.88156	3.54637
fabG_2	M5aI	751141	751743	-	603	91	74	60	10.5986	8.51067	6.59789
fabG_3	M5aI	820432	821175	+	744	1595	1583	995	150.56	147.556	88.6792
fabG_4	M5aI	851806	852540	-	735	29	19	20	2.77098	1.79273	1.80432
fabG_5	M5aI	1108521	1109252	+	732	128	100	99	12.2807	9.47411	8.968
fabG_6	M5aI	1216315	1217091	+	777	111	92	92	10.0329	8.21138	7.85124
fabG_7	M5aI	1220597	1221391	-	795	3469	3601	1535	306.451	314.127	128.03
fabG_8	M5aI	2627782	2628543	-	762	56	56	20	5.16127	5.09662	1.74039
fabG_9	M5aI	3374021	3374755	-	735	1595	1782	8229	152.404	168.14	742.388
fabH	M5aI	3375713	3376666	-	954	1435	1364	7853	105.64	99.1552	545.832
fabI	M5aI	3187661	3188449	+	789	490	520	4239	43.6156	45.7063	356.252
fabR	M5aI	5477694	5478329	-	636	5350	5065	5290	590.772	552.296	551.531
fabZ	M5aI	4567588	4568043	-	456	1939	2158	5514	298.632	328.198	801.813
fadA	M5aI	5383425	5384588	+	1164	78	54	82	4.70614	3.21729	4.67124
fadB	M5aI	5381226	5383415	+	2190	110	71	91	3.52754	2.24835	2.7553
fadD_1	M5aI	854141	855697	-	1557	39	20	18	1.75913	0.890822	0.766576
fadD_2	M5aI	2050289	2052007	+	1719	163	112	611	6.6594	4.51847	23.5688
fadH	M5aI	655243	657264	-	2022	129	115	111	4.48055	3.94427	3.6401
fadI	M5aI	1466872	1468182	+	1311	934	1041	740	50.0342	55.0678	37.4283
fadJ	M5aI	1468182	1470326	+	2145	773	691	1182	25.309	22.3409	36.5394
fadL	M5aI	1464690	1466054	-	1365	363	220	565	18.6766	11.1774	27.4465
fadM	M5aI	4302923	4303324	-	402	540	475	155	94.3389	81.944	25.5668
fadR_1	M5aI	2059636	2060355	+	720	2007	2182	2333	195.766	210.17	214.859
fadR_2	M5aI	4066359	4066952	+	594	344	337	57	40.672	39.3453	6.36297
fbaA_1	M5aI	85261	86121	+	861	45	33	70	3.67056	2.65803	5.39096
fbaA_2	M5aI	795692	796771	+	1080	15858	17512	37221	1031.21	1124.51	2285.26
fbaA_3	M5aI	3283055	3283891	-	837	90	84	52	7.55162	6.9599	4.11955
fbaA_4	M5aI	5546844	5547692	-	849	332	358	98	27.4634	29.2432	7.65402
fbaB	M5aI	1712557	1713609	+	1053	2800	2730	6575	186.747	179.798	414.037
fbp	M5aI	5087625	5088623	+	999	942	1181	2326	66.223	81.9849	154.389
fbpA	M5aI	3501320	3502336	-	1017	48	44	17	3.31469	3.00041	1.10841
fbpC	M5aI	3498693	3499721	-	1029	39	42	11	2.66178	2.83063	0.708841
fbpC2	M5aI	3265240	3265872	+	633	23	26	162	2.5518	2.84852	16.97
fcbB1	M5aI	2977124	2977912	-	789	13	4	10	1.15715	0.351587	0.840416
fccA	M5aI	2409800	2412577	+	2778	690	591	490	17.4438	14.7538	11.6959
fcuA	M5aI	4129405	4131594	-	2190	209	171	118	6.70232	5.41504	3.5728
fdhE	M5aI	5566386	5567315	+	930	990	1093	1570	74.7611	81.5055	111.941
fdhF_1	M5aI	2103713	2105392	-	1680	238	192	97	9.94926	7.92577	3.82855
fdhF_2	M5aI	2105441	2105860	-	420	44	39	17	7.35744	6.43969	2.68393
fdhF_3	M5aI	2271382	2273532	-	2151	29977	37468	26281	978.748	1208.01	810.164
fdhF_4	M5aI	2818119	2820419	-	2301	735	703	676	22.4333	21.1879	19.4806
fdhF_5	M5aI	5224883	5225302	+	420	10612	11492	13040	1774.48	1897.56	2058.73
fdhF_6	M5aI	5225351	5227030	+	1680	6017	7561	8901	251.532	312.118	351.318
fdnG_1	M5aI	1765541	1768591	+	3051	2619	2655	13062	60.286	60.3492	283.883
fdnG_2	M5aI	2846663	2849074	-	2412	2629	2925	10821	76.5485	84.1004	297.483
fdnG_3	M5aI	2849123	2849710	-	588	1331	1435	4966	158.973	169.248	560.016
fdnH	M5aI	2845767	2846651	-	885	535	506	3152	42.4555	39.6512	236.164
fdnI	M5aI	2845118	2845774	-	657	346	349	2178	36.9857	36.8391	219.818
fdoG_1	M5aI	5561445	5562032	+	588	974	1175	1526	116.333	138.583	172.087
fdoG_2	M5aI	5562081	5564495	+	2415	662	703	1151	19.2515	20.1877	31.6031
fdoH_1	M5aI	1768604	1769506	+	903	271	300	2601	21.0768	23.04	190.996
fdoH_2	M5aI	5564508	5565410	+	903	307	286	2689	23.8767	21.9648	197.458
fdoI_1	M5aI	1769503	1770132	+	630	268	235	3283	29.8757	25.8688	345.543
fdoI_2	M5aI	5565407	5566042	+	636	147	136	970	16.2324	14.8297	101.131
fdrA	M5aI	4198230	4199897	-	1668	63	46	41	2.65257	1.91254	1.62989
fdx	M5aI	1324299	1324634	+	336	489	451	2122	102.21	93.0865	418.772
feaB	M5aI	3041291	3042790	-	1500	195	196	295	9.12991	9.0618	13.0407
feaR	M5aI	3043026	3043934	+	909	48	37	19	3.70852	2.82285	1.38599
fecA_1	M5aI	2898333	2900444	+	2112	440	494	287	14.6313	16.2212	9.01072
fecA_2	M5aI	3312706	3315036	+	2331	92	77	22	2.77184	2.29086	0.625823
fecA_3	M5aI	4232992	4235232	-	2241	177	110	72	5.54695	3.40408	2.1304
fecC	M5aI	3315994	3316992	+	999	31	18	12	2.17931	1.24956	0.796503
fecD	M5aI	3316989	3317942	+	954	20	13	13	1.47233	0.945027	0.90358
fecI	M5aI	3311144	3311665	+	522	254	296	76	34.1733	39.3252	9.65416
feoA	M5aI	289671	289898	+	228	3366	3650	571	1036.82	1110.22	166.063
feoB	M5aI	289926	292244	+	2319	22587	25089	3096	684.039	750.295	88.5262
feoC	M5aI	292254	292490	+	237	8467	8128	1245	2509.02	2378.4	348.331
fepA_1	M5aI	3231539	3233719	+	2181	113	120	68	3.6387	3.81571	2.0674
fepA_2	M5aI	4049482	4051731	+	2250	688	574	201	21.4748	17.6921	5.92359
fepA_3	M5aI	5259505	5261766	-	2262	309	253	115	9.59376	7.75671	3.37114
fepB	M5aI	4038628	4039587	+	960	254	291	114	18.5817	21.0219	7.87417
fepD	M5aI	4041010	4042017	+	1008	224	203	26	15.6067	13.9664	1.71035
fepG	M5aI	4042014	4043006	+	993	201	193	29	14.2158	13.479	1.93651
fes_1	M5aI	4048012	4049211	-	1200	124	108	27	7.25711	6.24154	1.49195
fes_2	M5aI	4100441	4102063	-	1623	120	91	106	5.19261	3.88841	4.33071
feuC_1	M5aI	2263175	2264227	+	1053	131	117	77	8.73708	7.70561	4.84879
feuC_2	M5aI	2621383	2622390	+	1008	800	416	306	55.7382	28.6208	20.1295
ffh	M5aI	1245761	1247128	+	1368	6095	5546	8592	312.904	281.153	416.466
fhaB	M5aI	3967321	3969114	+	1794	118	79	94	4.61937	3.0539	3.47438
fhlA	M5aI	1137002	1139074	-	2073	3277	3464	4835	111.02	115.885	154.657
fhuA_1	M5aI	4102217	4104361	+	2145	315	168	129	10.3135	5.43165	3.9878
fhuA_2	M5aI	4498930	4501020	+	2091	250	282	107	8.39671	9.35286	3.39314
fhuA_3	M5aI	4599606	4601810	-	2205	1377	1280	360	43.858	40.2579	10.8259
fhuB	M5aI	4595894	4597876	-	1983	604	599	183	21.3913	20.9485	6.11927
fhuC	M5aI	4598763	4599560	-	798	320	340	49	28.1624	29.5478	4.0716
fhuD	M5aI	4597873	4598763	-	891	401	404	75	31.6075	31.4451	5.58155
fhuE	M5aI	3363811	3365994	+	2184	298	301	92	9.58268	9.55792	2.79323
fhuF	M5aI	4839852	4840640	+	789	356	379	98	31.6881	33.3128	8.23608
fic	M5aI	430568	431170	+	603	1714	2189	518	199.626	251.755	56.9618
fieF_1	M5aI	2821730	2822638	-	909	149	108	316	11.5119	8.23966	23.0513
fieF_2	M5aI	5509960	5510856	-	897	1457	1703	1807	114.075	131.665	133.579
fim_1	M5aI	887301	887846	-	546	269	343	1031	34.6005	43.5663	125.21
fim_2	M5aI	899684	900679	+	996	218	122	5126	15.3716	8.49474	341.264
fim_3	M5aI	1535335	1535862	+	528	22	17	13	2.92625	2.23288	1.6326
fim_4	M5aI	1885046	1885591	-	546	124	152	1715	15.9497	19.3064	208.278
fimA_1	M5aI	886689	887228	-	540	139	151	240	18.0777	19.3924	29.4706
fimA_2	M5aI	1208390	1208986	+	597	722	980	1181	84.9349	113.842	131.174
fimA_3	M5aI	1884438	1885010	-	573	77	57	895	9.43755	6.89874	103.571
fimC_1	M5aI	885928	886689	-	762	118	100	139	10.8755	9.10111	12.0957
fimC_2	M5aI	1209136	1209795	+	660	358	344	184	38.0945	36.1463	18.4861
fimC_3	M5aI	1535925	1536587	+	663	30	17	19	3.17783	1.77822	1.90025
fimC_4	M5aI	1883681	1884391	-	711	115	95	395	11.3593	9.26624	36.8382
fimC_5	M5aI	2219757	2220434	+	678	21	14	6	2.17527	1.43202	0.586804
fimC_6	M5aI	5238095	5238781	-	687	34	35	17	3.47572	3.53314	1.64083
fimD_1	M5aI	883218	885854	-	2637	129	103	320	3.4356	2.7088	8.04658
fimD_2	M5aI	1209824	1212358	+	2535	617	609	449	17.0935	16.6605	11.7446
fimD_3	M5aI	1536618	1539167	+	2550	391	316	229	10.7686	8.59402	5.95479
fimD_4	M5aI	1880978	1883605	-	2628	87	66	571	2.32497	1.74168	14.4073
fimD_5	M5aI	2220479	2223022	+	2544	126	131	48	3.47838	3.57111	1.25111
fimD_6	M5aI	5169153	5171696	+	2544	215	205	110	5.93533	5.58838	2.86713
fimD_7	M5aI	5235550	5238141	-	2592	291	291	203	7.88463	7.78588	5.19317
fimF_1	M5aI	882677	883207	-	531	17	12	39	2.24842	1.56724	4.87014
fimF_2	M5aI	1880440	1880967	-	528	9	11	151	1.1971	1.4448	18.9633
fimG_1	M5aI	882164	882664	-	501	10	17	37	1.4018	2.35321	4.89706
fimG_2	M5aI	1540243	1540752	+	510	79	43	40	10.8788	5.8472	5.20069
fimG_3	M5aI	1879924	1880427	-	504	9	5	88	1.25411	0.688001	11.5777
fimG_4	M5aI	2223984	2224496	+	513	280	254	94	38.3322	34.3373	12.1502
fimH_1	M5aI	881187	882149	-	963	28	27	64	2.042	1.94441	4.40682
fimH_2	M5aI	1879001	1879906	-	906	125	148	204	9.68958	11.3288	14.9305
fis	M5aI	488271	488567	-	297	379	351	3715	89.6202	81.9597	829.419
fiu	M5aI	3795931	3798219	+	2289	90	42	32	2.76134	1.27249	0.926991
fixJ	M5aI	2675906	2676493	+	588	146	117	85	17.4381	13.7993	9.58546
fixL	M5aI	2674174	2675931	+	1758	778	716	706	31.0802	28.2451	26.6291
fklB	M5aI	5116907	5117527	-	621	692	778	6583	78.2596	86.8835	702.916
fkpA_1	M5aI	447976	448794	+	819	834	658	2531	71.5163	55.7175	204.918
fkpA_2	M5aI	4641796	4643505	+	1710	458	359	221	18.8102	14.5595	8.56974
fkpB	M5aI	4781077	4781526	-	450	758	705	2148	118.299	108.649	316.514
fldA	M5aI	3930165	3930695	+	531	3010	3437	6858	398.103	448.884	856.395
fliY_1	M5aI	1937994	1938794	+	801	1642	1582	11701	143.967	136.969	968.639
fliY_2	M5aI	2886469	2887362	-	894	62	23	31	4.87054	1.78418	2.2993
fliY_3	M5aI	2889579	2890520	-	942	54	23	25	4.02593	1.69327	1.75979
fliY_4	M5aI	3039593	3040423	+	831	28	19	12	2.36636	1.58563	0.957528
fliY_5	M5aI	3480436	3481221	-	786	1322	1276	128	118.122	112.584	10.7984
fliY_6	M5aI	3513503	3514327	+	825	178	178	103	15.1527	14.9629	8.27856
fliY_7	M5aI	4076038	4076889	-	852	6509	7272	66	536.535	591.921	5.1366
fliY_8	M5aI	4428142	4428951	+	810	407	366	3194	35.2884	31.3361	261.47
fliY_9	M5aI	5396955	5397644	-	690	1761	853	931	179.239	85.7333	89.4689
flk	M5aI	1481154	1482113	-	960	115	146	635	8.41298	10.5471	43.8605
flr	M5aI	2873458	2874039	+	582	176	206	288	21.238	24.5467	32.8126
fmdA	M5aI	4924010	4924921	+	912	195	264	629	15.0163	20.0751	45.7327
fmt	M5aI	475139	476086	-	948	2886	3519	2624	213.802	257.431	183.538
fnr	M5aI	2391797	2392549	-	753	6060	6580	7961	565.198	606.011	701.042
focA	M5aI	3670738	3671553	+	816	3709	3820	32718	319.22	324.655	2658.69
focC_1	M5aI	896494	897195	+	702	399	194	3885	39.9171	19.1652	366.966
focC_2	M5aI	5168425	5169117	+	693	14	5	4	1.41879	0.500364	0.382735
folA	M5aI	4744595	4745074	-	480	650	694	1384	95.1032	100.269	191.19
folB	M5aI	693753	694136	+	384	1159	1211	1935	211.97	218.707	334.134
folC	M5aI	1487117	1488385	+	1269	1341	1212	3707	74.2148	66.2354	193.701
folD	M5aI	4188920	4189786	+	867	1259	1486	1854	101.983	118.864	141.795
folE	M5aI	1641225	1641893	+	669	2844	2998	1807	298.557	310.781	179.103
folK	M5aI	4628707	4629186	+	480	147	183	1068	21.508	26.4399	147.537
folM	M5aI	2383521	2384246	-	726	196	246	345	18.9602	23.4989	31.5104
folP	M5aI	570056	570904	+	849	334	405	550	27.6288	33.0824	42.9563
folX	M5aI	1498925	1499287	-	363	451	530	570	87.2556	101.256	104.121
fosA	M5aI	4926420	4926863	-	444	193	182	219	30.5279	28.4274	32.7064
fpr	M5aI	110171	110917	-	747	500	484	2427	47.0081	44.9339	215.437
fptA	M5aI	2258757	2260910	-	2154	98	111	52	3.19524	3.57377	1.60077
frdA	M5aI	5160137	5161804	+	1668	1587	1521	3474	66.8196	63.2387	138.104
frdB	M5aI	5161797	5162531	+	735	533	533	1058	50.9288	50.2909	95.4486
frdC	M5aI	5162542	5162937	+	396	228	254	1048	40.4355	44.4824	175.484
frdD	M5aI	5162948	5163307	+	360	242	257	946	47.2102	49.5085	174.245
fre	M5aI	5385071	5385772	-	702	1649	1745	4238	164.971	172.388	400.309
frlB	M5aI	4853720	4854730	-	1011	208	174	54	14.4489	11.9357	3.54172
frmA	M5aI	2948312	2949430	-	1119	432	387	488	27.113	23.9845	28.9175
frmR	M5aI	2949453	2949728	-	276	80	51	127	20.3565	12.8148	30.5117
frr	M5aI	4576913	4577470	-	558	2412	2369	7908	303.575	294.429	939.732
fruA_1	M5aI	82396	82866	+	471	25	21	12	3.72771	3.09206	1.6894
fruA_2	M5aI	83226	84317	+	1092	69	76	46	4.43761	4.82659	2.79323
fruA_3	M5aI	619323	620735	-	1413	81	46	36	4.02593	2.25769	1.6894
fruA_4	M5aI	1626501	1628177	+	1677	1165	1101	3514	48.7883	45.5306	138.944
fruA_5	M5aI	3460262	3461338	+	1077	34	21	22	2.21711	1.35224	1.3545
fruB_1	M5aI	618497	619312	-	816	317	236	164	27.283	20.0572	13.3268
fruB_2	M5aI	1624415	1625545	+	1131	436	380	1667	27.0737	23.3008	97.7337
fruB_3	M5aI	2096416	2096850	-	435	425	476	149	68.6156	75.887	22.7127
fruR_1	M5aI	4142487	4143491	+	1005	674	722	1284	47.0996	49.8219	84.717
fruR_2	M5aI	4694646	4695650	-	1005	2767	3520	2697	193.36	242.899	177.945
fruR_3	M5aI	4971256	4972269	-	1014	589	723	1030	40.7944	49.4481	67.3551
fryA	M5aI	3457452	3459953	-	2502	165	146	115	4.63148	4.04683	3.04777
fryB	M5aI	3461359	3461679	+	321	42	38	33	9.18898	8.20971	6.8168
fsaB	M5aI	5490543	5491205	+	663	885	708	610	93.746	74.0575	61.0081
fsr	M5aI	4240149	4241369	+	1221	565	564	771	32.4979	32.0341	41.8707
ftnA_1	M5aI	1950130	1950627	-	498	819	1017	8488	115.499	141.625	1130.18
ftnA_2	M5aI	1955644	1956147	-	504	24	14	20	3.34429	1.9264	2.6313
ftsA_1	M5aI	1405253	1406092	+	840	26	23	24	2.17379	1.89888	1.89454
ftsA_2	M5aI	4678401	4679657	-	1257	3841	3337	8492	214.601	184.107	447.967
ftsB	M5aI	1074498	1074815	+	318	627	579	1884	138.473	126.27	392.849
ftsE	M5aI	341886	342554	+	669	1330	1452	2572	139.62	150.519	254.927
ftsH	M5aI	568015	569958	+	1944	11158	12257	18777	403.1	437.258	640.474
ftsI_1	M5aI	2022757	2024502	+	1746	1884	1870	608	75.7809	74.2757	23.0904
ftsI_2	M5aI	2788255	2790174	-	1920	165	139	152	6.0354	5.02069	5.24945
ftsI_3	M5aI	3976536	3978437	+	1902	734	637	3430	27.1025	23.2262	119.579
ftsI_4	M5aI	4690475	4692241	-	1767	11312	9918	21547	449.6	389.258	808.578
ftsK	M5aI	3688690	3692808	-	4119	10303	10902	12109	175.669	183.554	194.934
ftsL	M5aI	4692257	4692622	-	366	6386	6501	5995	1225.38	1231.82	1086.12
ftsN	M5aI	5504159	5505019	+	861	1931	1737	5631	157.508	139.909	433.664
ftsP	M5aI	732479	733891	+	1413	1726	1629	5462	85.7871	79.9518	256.319
ftsQ	M5aI	4679654	4680487	-	834	1882	1952	4817	158.481	162.317	382.985
ftsW	M5aI	4683992	4685251	-	1260	2497	2417	7683	139.178	133.032	404.326
ftsX	M5aI	342532	343605	+	1074	1821	1862	4799	119.077	120.233	296.291
ftsY	M5aI	340369	341883	+	1515	3535	3366	5394	163.87	154.082	236.086
ftsZ	M5aI	4677187	4678338	-	1152	4678	4825	10853	285.188	290.465	624.696
fucA_1	M5aI	1016072	1016719	+	648	81	60	41	8.77876	6.42134	4.19547
fucA_2	M5aI	1222404	1223132	-	729	720	718	43	69.363	68.304	3.91122
fucI	M5aI	1012395	1014170	-	1776	69	64	32	2.72853	2.49912	1.19475
fucK	M5aI	1010883	1012301	-	1419	49	40	42	2.42514	1.95491	1.96263
fucO_1	M5aI	278211	279359	-	1149	777	715	781	47.4924	43.1554	45.0715
fucO_2	M5aI	1112984	1114135	+	1152	808	935	983	49.2586	56.2871	56.5812
fucP_1	M5aI	856338	857672	-	1335	89	71	50	4.68201	3.6883	2.48348
fucP_2	M5aI	1014202	1015512	-	1311	43	34	9	2.3035	1.79856	0.455209
fucU	M5aI	1010459	1010881	-	423	16	14	14	2.65646	2.29529	2.19462
fumA_1	M5aI	2372804	2374450	+	1647	466	488	1276	19.8708	20.5483	51.3722
fumA_2	M5aI	3891488	3893140	+	1653	330	274	185	14.0205	11.4955	7.42113
fumB	M5aI	2405959	2407614	-	1656	482	544	276	20.4414	22.7818	11.0515
fumC	M5aI	2374593	2375993	+	1401	1136	1281	598	56.946	63.4104	28.3031
fur	M5aI	3930987	3931439	+	453	1307	1416	2561	202.629	216.778	374.872
fusA_1	M5aI	451884	453998	+	2115	11668	12600	34126	387.444	413.152	1069.91
fusA_2	M5aI	1854223	1856325	+	2103	6736	6666	478	224.95	219.824	15.0716
fxsA	M5aI	5181806	5182282	-	477	728	859	1265	107.186	124.889	175.85
gabD	M5aI	4501565	4503013	+	1449	3090	3832	997	149.766	183.403	45.6245
gabD1	M5aI	4891573	4892943	-	1371	652	693	1268	33.399	35.0546	61.3272
gabR_1	M5aI	344748	346262	-	1515	102	105	191	4.72836	4.80647	8.35973
gabR_2	M5aI	1199019	1200377	+	1359	323	293	406	16.6919	14.9519	19.8097
gabR_3	M5aI	3851551	3853020	-	1470	702	659	1192	33.5384	31.0898	53.7688
gabR_4	M5aI	4077124	4078590	+	1467	18760	22978	42	898.102	1086.25	1.89841
gabR_5	M5aI	4265118	4266572	-	1455	246	200	458	11.874	9.53271	20.8725
galE	M5aI	3861235	3862140	+	906	655	695	1315	50.7734	53.1993	96.243
galF	M5aI	1780308	1781156	+	849	5819	6704	3793	481.353	547.616	296.242
galK	M5aI	3863305	3864453	+	1149	530	560	511	32.3951	33.8001	29.4898
galM_1	M5aI	1312205	1313041	+	837	53	65	59	4.44707	5.38564	4.6741
galM_2	M5aI	3864447	3865490	+	1044	329	348	448	22.1319	23.1168	28.4544
galP	M5aI	779735	781129	-	1395	2348	3288	1255	118.208	163.458	59.6542
galR_1	M5aI	934986	936002	-	1017	362	381	439	24.9983	25.9809	28.623
galR_2	M5aI	1124946	1125908	-	963	1449	1420	1631	105.673	102.261	112.305
galS	M5aI	1643222	1644244	+	1023	256	225	410	17.5747	15.253	26.5754
galT	M5aI	3862256	3863302	+	1047	410	430	667	27.5018	28.482	42.2426
galU	M5aI	2171489	2172391	+	903	2277	2390	4678	177.092	183.552	343.514
ganB	M5aI	4273090	4274292	-	1203	237	182	177	13.8359	10.4919	9.75616
gap_1	M5aI	2954814	2955812	+	999	1022	986	564	71.847	68.448	37.4356
gap_2	M5aI	3007785	3008795	+	1011	168	160	304	11.6703	10.9753	19.9386
gapA	M5aI	3290613	3291608	+	996	30093	37425	133923	2121.92	2605.87	8915.94
garD_1	M5aI	356353	357948	-	1596	136	120	99	5.98452	5.21432	4.11314
garD_2	M5aI	624695	626266	-	1572	138	122	128	6.16524	5.38216	5.39919
garD_3	M5aI	643332	644819	+	1488	302	343	204	14.2537	15.986	9.09073
garL	M5aI	628022	628792	+	771	63	32	54	5.73864	2.87836	4.6442
garP	M5aI	626659	627993	+	1335	83	47	42	4.36636	2.44155	2.08612
garR_1	M5aI	628821	629711	+	891	113	88	131	8.90685	6.84943	9.74911
garR_2	M5aI	4210350	4211228	-	879	27	17	10	2.15724	1.34125	0.754367
gatA_1	M5aI	2790359	2792155	-	1797	511	503	44	19.9708	19.412	1.62359
gatA_2	M5aI	3484222	3485619	+	1398	1128	1261	28	56.6663	62.5543	1.32807
gatB	M5aI	616257	616541	-	285	31	25	42	7.63906	6.08338	9.77183
gatC_1	M5aI	614878	616251	-	1374	100	95	207	5.11136	4.79497	9.98976
gatC_2	M5aI	2625420	2626682	-	1263	67	56	26	3.72559	3.07492	1.36503
gatY_1	M5aI	84329	85180	+	852	42	51	27	3.46205	4.15126	2.10134
gatY_2	M5aI	621685	622539	-	855	198	154	86	16.2638	12.4912	6.66966
gatZ	M5aI	617049	618320	-	1272	49	43	68	2.7054	2.3444	3.54481
gbh_1	M5aI	1219383	1220354	+	972	35	39	23	2.52886	2.78258	1.56904
gbh_2	M5aI	1227439	1228389	-	951	172	219	16	12.702	15.9703	1.11561
gbpR_1	M5aI	1653318	1654235	-	918	195	218	242	14.9182	16.4689	17.4801
gbpR_2	M5aI	2944220	2945143	+	924	42	29	20	3.19228	2.17658	1.43526
gcd	M5aI	4636565	4638955	+	2391	1083	1198	770	31.8106	34.7478	21.3542
gcdB	M5aI	597185	598393	-	1209	66	48	40	3.8339	2.75337	2.19384
gcl	M5aI	4212116	4213897	-	1782	124	149	221	4.88694	5.79867	8.22349
gcp	M5aI	684899	685912	+	1014	758	774	2990	52.4994	52.9362	195.526
gcvA_1	M5aI	29766	30695	+	930	110	128	126	8.30678	9.54501	8.98378
gcvA_2	M5aI	1007204	1008121	+	918	1221	1277	1020	93.4106	96.4712	73.6765
gcvA_3	M5aI	1215250	1216170	-	921	147	191	401	11.2094	14.3821	28.8706
gcvA_4	M5aI	1891254	1892240	+	987	719	742	572	51.1605	52.1358	38.4282
gcvA_5	M5aI	3809196	3810119	+	924	39	25	48	2.96426	1.87637	3.44461
gcvA_6	M5aI	3893938	3894840	-	903	112	109	121	8.71071	8.37121	8.88524
gcvA_7	M5aI	4147987	4148916	-	930	209	223	225	15.7829	16.6292	16.0425
gcvA_8	M5aI	4174520	4175395	-	876	398	369	369	31.9082	29.2127	27.9315
gcvH	M5aI	816964	817353	+	390	2921	2990	592	526.005	531.687	100.653
gcvP	M5aI	817498	820371	+	2874	9315	11184	1031	227.625	269.873	23.7872
gcvR	M5aI	1378073	1378642	-	570	2008	2181	3959	247.407	265.357	460.556
gcvT	M5aI	815847	816941	+	1095	4639	5284	465	297.532	334.656	28.1585
gdhA_1	M5aI	2959026	2960300	+	1275	168	216	265	9.25385	11.7488	13.7818
gdhA_2	M5aI	3268696	3270039	+	1344	644	593	10863	33.6519	30.5988	535.947
ggt	M5aI	366922	368664	+	1743	4181	4788	1408	168.464	190.505	53.5645
ghrA_1	M5aI	1221466	1222404	-	939	939	1130	61	70.2301	83.4569	4.3076
ghrA_2	M5aI	3411813	3412751	-	939	390	355	803	29.169	26.2188	56.705
ghrB_1	M5aI	14785	15729	+	945	248	228	337	18.4308	16.7322	23.6466
ghrB_2	M5aI	213166	214137	-	972	635	793	909	45.8808	56.5791	62.011
glcB_1	M5aI	22458	24080	+	1623	114	91	51	4.93298	3.88841	2.08364
glcB_2	M5aI	3940588	3942540	-	1953	3303	3435	1541	118.776	121.976	52.3205
glcR_1	M5aI	859461	860261	-	801	77	47	34	6.75121	4.06925	2.81461
glcR_2	M5aI	862981	863754	+	774	296	300	574	26.858	26.88	49.1748
glcR_3	M5aI	1009691	1010401	-	711	64	63	114	6.32169	6.14498	10.6318
glcR_4	M5aI	2557981	2558742	+	762	313	340	696	28.8478	30.9438	60.5656
gldA_1	M5aI	4028738	4029826	+	1089	178	96	2251	11.4793	6.11354	137.063
gldA_2	M5aI	5491262	5492365	+	1104	1108	1229	1221	70.4845	77.2027	73.3361
glgA_1	M5aI	386034	387467	+	1434	5718	5565	3435	280.039	269.132	158.836
glgA_2	M5aI	1816824	1817957	+	1134	1973	2043	4655	122.19	124.941	272.194
glgA_3	M5aI	4512326	4513462	+	1137	767	839	552	47.376	51.1742	32.1922
glgB	M5aI	380499	382685	+	2187	3966	4328	2483	127.358	137.242	75.2834
glgC	M5aI	384739	386034	+	1296	3997	4315	2097	216.597	230.901	107.291
glgS	M5aI	703231	703440	+	210	58462	72663	3612	19551.4	23996.3	1140.51
glgX_1	M5aI	382682	384658	+	1977	6247	5966	3507	221.916	209.279	117.625
glgX_2	M5aI	2755488	2757563	-	2076	2403	2615	702	81.2923	87.3562	22.4224
glk	M5aI	1455100	1456065	+	966	917	1008	2887	66.6677	72.3657	198.171
glmM	M5aI	570897	572234	+	1338	982	1085	1533	51.544	56.2371	75.9727
glmS_1	M5aI	4854749	4855810	-	1062	387	407	22	25.5923	26.5778	1.37363
glmS_2	M5aI	5622884	5624713	+	1830	6259	7421	14107	240.202	281.229	511.158
glmU	M5aI	5621331	5622701	+	1371	4429	4696	10175	226.877	237.542	492.117
glnA	M5aI	5574313	5575722	+	1410	77566	97401	20975	3863.45	4790.64	986.403
glnB	M5aI	1302321	1302659	+	339	2221	2136	4214	460.121	436.969	824.264
glnE	M5aI	698631	701465	+	2835	3295	3146	4563	81.6254	76.9582	106.726
glnH_1	M5aI	2266183	2266950	+	768	626	521	3801	57.2448	47.0464	328.177
glnH_2	M5aI	2734538	2735290	+	753	77	80	12	7.18156	7.36791	1.05671
glnH_3	M5aI	3535455	3536267	+	813	293	385	11	25.3105	32.8412	0.897168
glnH_4	M5aI	3789435	3790181	+	747	29688	35528	6468	2791.15	3298.37	574.144
glnK	M5aI	4293472	4293810	-	339	52476	49988	497	10871.4	10226.2	97.2138
glnL	M5aI	5575911	5576960	+	1050	10908	12238	6295	729.59	808.296	397.537
glnP_1	M5aI	2735343	2735999	+	657	61	50	7	6.5206	5.27781	0.706487
glnP_2	M5aI	3515884	3516555	+	672	47	46	201	4.91193	4.74721	19.8334
glnP_3	M5aI	3790316	3790975	+	660	5464	6461	1381	581.42	678.899	138.746
glnQ_1	M5aI	2735996	2736724	+	729	106	82	39	10.2118	7.80074	3.54739
glnQ_2	M5aI	3478384	3479124	-	741	475	521	96	45.0193	48.7606	8.59062
glnQ_3	M5aI	3790972	3791694	+	723	5664	6179	1769	550.184	592.692	162.241
glnS	M5aI	3938742	3940409	-	1668	1475	1585	3686	62.1039	65.8996	146.531
gloA	M5aI	2333454	2333861	-	408	1081	1298	6300	186.075	220.63	1023.89
gloB	M5aI	4538363	4539118	+	756	242	291	250	22.4811	26.6944	21.9275
glpA	M5aI	1567790	1569412	-	1623	3405	3192	878	147.34	136.394	35.8713
glpB	M5aI	1566541	1567800	-	1260	304	412	95	16.9444	22.6765	4.99948
glpC	M5aI	1565366	1566544	-	1179	343	425	68	20.4317	24.9991	3.82443
glpD	M5aI	389983	391491	-	1509	719	687	447	33.4628	31.5731	19.6422
glpE	M5aI	391704	392033	+	330	372	377	276	79.1685	79.2277	55.4583
glpF_1	M5aI	98629	99480	-	852	108	101	120	8.9024	8.22112	9.33927
glpF_2	M5aI	983768	984568	+	801	109	106	50	9.5569	9.17747	4.13913
glpG	M5aI	392099	392923	+	825	892	980	1724	75.9336	82.38	138.565
glpK_1	M5aI	97096	98607	-	1512	332	319	387	15.4209	14.6315	16.9719
glpK_2	M5aI	4055913	4057433	+	1521	80	54	155	3.69389	2.46215	6.75731
glpQ	M5aI	1571040	1572110	+	1071	232	251	266	15.2132	16.253	16.4689
glpR_1	M5aI	392943	393701	+	759	969	930	1664	89.6613	84.9749	145.373
glpR_10	M5aI	3280215	3280973	-	759	159	188	201	14.7122	17.1777	17.56
glpR_11	M5aI	5492504	5493253	+	750	646	833	206	60.4915	77.0253	18.2128
glpR_2	M5aI	510915	511661	+	747	547	642	677	51.4268	59.6024	60.0952
glpR_3	M5aI	612904	613677	-	774	435	465	795	39.4704	41.664	68.1079
glpR_4	M5aI	622856	623686	+	831	784	854	705	66.258	71.2699	56.2548
glpR_5	M5aI	1164758	1165531	-	774	190	168	226	17.2399	15.0528	19.3615
glpR_6	M5aI	1603515	1604273	-	759	207	218	382	19.1537	19.9188	33.3728
glpR_7	M5aI	2304651	2305421	+	771	523	538	209	47.6399	48.3924	17.9748
glpR_8	M5aI	3068860	3069603	+	744	136	135	263	12.8378	12.5838	23.4398
glpR_9	M5aI	3192238	3192987	+	750	366	496	769	34.2723	45.8638	67.9887
glpT_1	M5aI	1569684	1571030	+	1347	251	209	228	13.0867	10.7604	11.2238
glpT_2	M5aI	2721355	2722746	-	1392	91	76	86	4.59119	3.78638	4.09667
glpT_3	M5aI	4018597	4019958	+	1362	81	66	77	4.17668	3.3606	3.74874
glpX	M5aI	111013	112023	-	1011	361	329	2910	25.0772	22.5681	190.859
glsA	M5aI	2562855	2563781	+	927	243	257	1740	18.4098	19.2266	124.463
glsA1	M5aI	3890475	3891476	+	1002	27	11	14	1.89243	0.761333	0.926471
gltA_1	M5aI	1770413	1771699	+	1287	2445	2472	4930	133.421	133.205	254.004
gltA_2	M5aI	3906613	3907896	+	1284	1495	1812	1146	81.771	97.8684	59.1822
gltB	M5aI	536816	541276	-	4461	11763	11630	25734	185.186	180.799	382.513
gltC_1	M5aI	588513	589454	+	942	473	486	1979	35.2641	35.7795	139.305
gltC_2	M5aI	2251517	2252410	+	894	159	151	193	12.4906	11.7136	14.315
gltC_3	M5aI	2421049	2421975	+	927	559	725	255	42.3502	54.2385	18.2403
gltC_4	M5aI	2988055	2988930	-	876	134	134	200	10.743	10.6084	15.139
gltC_5	M5aI	3035745	3036662	-	918	992	1406	42	75.8913	106.217	3.03374
gltC_6	M5aI	4710241	4711137	-	897	94	97	140	7.35967	7.49944	10.3492
gltC_7	M5aI	5241177	5242073	+	897	931	1040	569	72.8921	80.4064	42.0621
gltC_8	M5aI	5459411	5460301	+	891	292	364	501	23.0159	28.3317	37.2848
gltC_9	M5aI	5469253	5470074	+	822	1250	1487	1171	106.798	125.455	94.4619
gltD_1	M5aI	535388	536806	-	1419	5600	5239	19504	277.159	256.045	911.408
gltD_2	M5aI	1391343	1393307	+	1965	3663	3877	4130	130.917	136.83	139.367
gltD_3	M5aI	2107980	2109920	+	1941	164	172	57	5.93392	6.14543	1.94725
gltD_4	M5aI	2111841	2114945	-	3105	460	352	256	10.4045	7.86195	5.46701
gltI	M5aI	3961993	3962904	+	912	26628	33639	4684	2050.53	2557.98	340.56
gltK_1	M5aI	3963068	3963808	+	741	3895	4651	1059	369.158	435.289	94.7653
gltK_2	M5aI	3963808	3964482	+	675	1972	2497	753	205.176	256.545	73.9712
gltP_1	M5aI	1759417	1760691	+	1275	1707	1738	7000	94.0257	94.5342	364.049
gltP_2	M5aI	3889093	3890400	+	1308	37	34	18	1.98663	1.80269	0.912507
gltP_3	M5aI	5227954	5229267	-	1314	363	305	5811	19.4015	16.0973	293.243
gltR_1	M5aI	2560281	2561159	-	879	146	125	267	11.6651	9.86213	20.1416
gltR_2	M5aI	2599883	2600719	-	837	355	370	280	29.787	30.6567	22.1822
gltS	M5aI	95794	96996	+	1203	48	28	77	2.8022	1.61414	4.24421
gltX	M5aI	1442403	1443821	+	1419	1456	1585	4653	72.0613	77.4634	217.431
gluQ	M5aI	4626380	4627261	+	882	688	822	1339	54.7826	64.6328	100.666
glxK_1	M5aI	629777	630568	+	792	322	285	319	28.5531	24.9557	26.7077
glxK_2	M5aI	845603	846778	-	1176	48	24	57	2.86653	1.41532	3.21395
glxK_3	M5aI	1038440	1039579	+	1140	1377	1482	669	84.8305	90.1556	38.9128
glxK_4	M5aI	4203388	4204533	-	1146	85	63	60	5.20904	3.81246	3.47167
glyA	M5aI	1304267	1305520	+	1254	3898	3855	31207	218.307	213.195	1650.16
glyQ	M5aI	204107	205018	+	912	1256	1601	3223	96.7204	121.744	234.335
glyS	M5aI	205028	207097	+	2070	2724	2813	7253	92.4187	94.2429	232.337
gmhA	M5aI	4531675	4532256	-	582	1565	1746	3846	188.849	208.051	438.185
gmhB	M5aI	4547509	4548075	-	567	1184	1189	2551	146.653	145.428	298.331
gmk	M5aI	117324	117947	-	624	4400	4918	4836	495.212	546.58	513.893
gmr	M5aI	2431798	2433954	+	2157	716	783	654	23.3123	25.1745	20.1048
gmuB_1	M5aI	48918	49229	-	312	12	11	7	2.70116	2.44505	1.4877
gmuB_2	M5aI	1128757	1129071	-	315	20	5	3	4.45905	1.1008	0.631513
gmuB_3	M5aI	5352318	5352623	+	306	220	200	359	50.4922	45.3271	77.7937
gmuC_1	M5aI	47581	48906	-	1326	48	47	36	2.54227	2.45812	1.80024
gmuC_2	M5aI	930935	932272	+	1338	271	206	202	14.2245	10.6773	10.0108
gmuC_3	M5aI	1129246	1130517	+	1272	130	101	236	7.1776	5.5066	12.3026
gmuC_4	M5aI	2616516	2617835	-	1320	48	39	43	2.55382	2.04899	2.16006
gmuC_5	M5aI	5058061	5059416	-	1356	319	398	470	16.5217	20.3551	22.9832
gmuD_1	M5aI	932280	933707	+	1428	145	112	238	7.13121	5.43925	11.0515
gmuD_2	M5aI	1134347	1135747	+	1401	155	130	238	7.76992	6.43509	11.2645
gmuR	M5aI	3779316	3780032	-	717	118	88	485	11.5581	8.51163	44.8533
gnd	M5aI	1799622	1801028	+	1407	6834	8170	13638	341.118	402.696	642.729
gno	M5aI	4390514	4391278	-	765	46	48	35	4.22299	4.3514	3.03374
gntK	M5aI	373470	374000	+	531	95	110	196	12.5647	14.3664	24.4756
gntR_1	M5aI	372243	373289	+	1047	1624	1951	1728	108.934	129.229	109.438
gntR_2	M5aI	1502059	1503078	-	1020	636	648	1112	43.7905	44.058	72.2896
gntR_3	M5aI	2882355	2883359	-	1005	765	687	714	53.4587	47.4067	47.109
gntR_4	M5aI	4388074	4389066	-	993	6332	4537	6986	447.832	316.861	466.499
gntT	M5aI	295553	296869	+	1317	96	83	156	5.11928	4.37061	7.85435
gntU	M5aI	374000	375340	+	1341	227	212	511	11.8883	10.9637	25.2676
gor	M5aI	280156	281508	-	1353	1382	1652	2468	71.7354	84.6763	120.954
gph	M5aI	419736	420485	+	750	755	762	3340	70.6983	70.4601	295.295
gpmA	M5aI	3865819	3866571	+	753	4002	4739	4688	373.255	436.457	412.823
gpmI	M5aI	154616	156160	-	1545	9283	11676	14201	421.971	524.101	609.483
gppA	M5aI	5443740	5445239	+	1500	3713	4007	9166	173.843	185.258	405.191
gpsA	M5aI	157727	158743	+	1017	2298	2570	7587	158.691	175.251	494.676
gpt	M5aI	4518795	4519253	-	459	164	146	1981	25.0931	22.0592	286.183
grcA	M5aI	1275814	1276197	+	384	17135	12788	19308	3133.83	2309.52	3334.09
greA	M5aI	566248	566724	+	477	2490	2714	5747	366.61	394.585	798.903
greB	M5aI	286354	286827	+	474	297	308	338	44.0049	45.0632	47.2835
groL	M5aI	5178313	5179959	-	1647	8236	7142	25047	351.193	300.729	1008.4
groS	M5aI	5180003	5180296	-	294	1320	1063	6948	315.319	250.747	1567.05
grpE	M5aI	1242841	1243431	+	591	2190	2116	8081	260.243	248.301	906.67
grxA	M5aI	3736263	3736526	+	264	243	251	3405	64.6436	65.9355	855.233
grxB	M5aI	3393249	3393896	+	648	5238	7078	810	567.693	757.504	82.886
grxC	M5aI	156949	157200	+	252	433	502	1553	120.673	138.151	408.641
grxD	M5aI	2332304	2332651	+	348	1328	2091	2373	268.004	416.701	452.158
gshA	M5aI	1181257	1182813	+	1557	5365	4980	7156	241.994	221.815	304.757
gshB	M5aI	776567	777514	-	948	673	685	1136	49.8574	50.1108	79.4587
gsiA_1	M5aI	231418	232401	+	984	284	313	806	20.2697	22.0597	54.3139
gsiA_10	M5aI	2182408	2183421	+	1014	314	335	666	21.7478	22.9116	43.552
gsiA_11	M5aI	2183418	2184422	+	1005	438	415	1093	30.6077	28.6373	72.115
gsiA_12	M5aI	2293648	2294613	-	966	56	55	303	4.07131	3.94853	20.7987
gsiA_13	M5aI	2294610	2295590	-	981	48	49	515	3.43633	3.46399	34.8104
gsiA_14	M5aI	2839360	2840964	+	1605	223	152	168	9.75782	6.56777	6.94074
gsiA_15	M5aI	3185086	3186078	+	993	1165	1268	1311	82.3948	88.5563	87.5437
gsiA_16	M5aI	3186080	3186889	+	810	610	616	703	52.8893	52.7406	57.5495
gsiA_17	M5aI	3759506	3761359	-	1854	2486	2524	2933	94.1704	94.4124	104.9
gsiA_18	M5aI	4084828	4085838	-	1011	2898	3696	57	201.312	253.531	3.73848
gsiA_19	M5aI	4085828	4086871	-	1044	2250	2471	39	151.358	164.143	2.47705
gsiA_2	M5aI	232398	233411	+	1014	387	335	986	26.8038	22.9116	64.4778
gsiA_20	M5aI	5205952	5206710	+	759	17	24	25	1.57301	2.1929	2.18409
gsiA_3	M5aI	317074	317844	-	771	54	54	112	4.91884	4.85723	9.63241
gsiA_4	M5aI	317844	318605	-	762	93	70	180	8.57139	6.37078	15.6635
gsiA_5	M5aI	1609927	1611546	-	1620	1000	948	1228	43.3519	40.5829	50.2637
gsiA_6	M5aI	1728808	1729671	+	864	43	33	27	3.49525	2.6488	2.07215
gsiA_7	M5aI	1729682	1730455	+	774	33	41	30	2.99431	3.6736	2.57011
gsiA_8	M5aI	1755673	1756653	+	981	821	890	30	58.7756	62.9174	2.02779
gsiA_9	M5aI	1756653	1757687	+	1035	1026	1149	50	69.6194	76.9891	3.20333
gsiB_1	M5aI	1757668	1759182	+	1515	1842	1864	235	85.3887	85.3263	10.2855
gsiB_2	M5aI	2835938	2837560	+	1623	346	199	247	14.972	8.50323	10.0914
gsiB_3	M5aI	3757930	3759468	-	1539	2584	2673	4088	117.917	120.451	176.134
gsiC_1	M5aI	1753896	1754834	+	939	1588	1518	51	118.77	112.113	3.60144
gsiC_2	M5aI	3756957	3757877	-	921	892	860	1692	68.0187	64.7572	121.818
gsiC_3	M5aI	4087771	4088724	-	954	1810	1878	44	133.246	136.52	3.05827
gsiD_1	M5aI	2295587	2296534	-	948	45	27	325	3.33371	1.97517	22.7325
gsiD_2	M5aI	3756044	3756991	-	948	768	715	1608	56.8953	52.3055	112.473
gsiD_3	M5aI	4086875	4087768	-	894	742	997	15	58.2894	77.3405	1.11256
gsk	M5aI	4243322	4244626	-	1305	467	509	1142	25.1321	27.0493	58.0266
gsp_1	M5aI	711862	713022	-	1161	6271	7235	3855	379.339	432.171	220.173
gsp_2	M5aI	746675	748546	+	1872	1462	1637	1900	54.8485	60.6446	67.3006
gspA	M5aI	1812856	1814748	+	1893	2661	2816	5583	98.7228	103.165	195.564
gspF	M5aI	4667930	4669135	+	1206	72	56	35	4.19284	3.22025	1.92439
gspH	M5aI	4615803	4616315	+	513	7	4	7	0.958305	0.540744	0.904799
gstA	M5aI	2348481	2349086	-	606	1405	1588	2478	162.827	181.73	271.144
gstB_1	M5aI	279481	280104	+	624	493	547	688	55.4863	60.7928	73.1097
gstB_2	M5aI	2881637	2882254	-	618	703	758	496	79.8896	85.0609	53.2187
gstB_3	M5aI	2989051	2989656	+	606	37	24	26	4.28798	2.74655	2.84493
gstB_4	M5aI	3749874	3750500	+	627	201	218	233	22.5139	24.1123	24.6411
gstB_5	M5aI	5250948	5251616	-	669	1062	1235	459	111.486	128.024	45.4944
guaA_1	M5aI	1350533	1352110	+	1578	2836	3354	11191	126.218	147.403	470.255
guaA_2	M5aI	1424752	1425459	-	708	99	78	617	9.82031	7.64031	57.7861
guaA_3	M5aI	2787408	2788151	-	744	507	391	1777	47.8584	36.4463	158.375
guaB	M5aI	1348998	1350464	+	1467	2466	2898	9217	118.055	136.999	416.611
guaC	M5aI	4669165	4670208	-	1044	664	863	1794	44.6674	57.3271	113.944
guaD	M5aI	3490376	3491698	+	1323	4395	4728	93	233.304	247.838	4.66117
gudD	M5aI	1037028	1038368	+	1341	2598	3117	758	136.061	161.197	37.4811
gudP_1	M5aI	1034313	1035671	+	1359	229	196	170	11.8342	10.002	8.2947
gudP_2	M5aI	2885093	2886403	+	1311	89	58	32	4.76772	3.06814	1.61852
gudP_3	M5aI	3807525	3808856	-	1332	39	27	25	2.05629	1.40575	1.24454
gudP_4	M5aI	4711354	4712664	+	1311	94	85	136	5.03557	4.49641	6.87872
gudX	M5aI	1035668	1037008	+	1341	242	193	179	12.6739	9.98109	8.85107
gutB_1	M5aI	613788	614831	-	1044	50	34	71	3.36351	2.25854	4.50951
gutB_2	M5aI	2452943	2453959	+	1017	57	53	127	3.9362	3.61414	8.28045
gutB_3	M5aI	3283916	3284959	-	1044	27	18	23	1.8163	1.1957	1.46083
gutB_4	M5aI	5309735	5310964	+	1230	47	38	24	2.68359	2.14254	1.29383
gutQ	M5aI	1163800	1164765	-	966	248	294	506	18.0301	21.1067	34.7332
gyrA	M5aI	1577214	1579847	+	2634	2829	2865	17023	75.4293	75.4325	428.54
gyrB	M5aI	4369	6783	+	2415	6976	7290	12453	202.868	209.344	341.923
hbpA	M5aI	1725278	1726900	+	1623	109	64	36	4.71662	2.73471	1.47081
hcaR_1	M5aI	1440772	1441656	+	885	426	396	693	33.8057	31.0314	51.9232
hcaR_2	M5aI	2439844	2440737	+	894	676	643	618	53.1046	49.8796	45.8377
hcaR_3	M5aI	4288652	4289593	-	942	223	234	111	16.6256	17.2272	7.81346
hcaT	M5aI	1313118	1314251	+	1134	149	143	968	9.22776	8.74525	56.6023
hcp	M5aI	3710254	3711966	+	1713	221	214	140	9.06062	8.66375	5.41929
hcp1	M5aI	5067299	5067784	-	486	141	125	69	20.3754	17.8371	9.41422
hcr	M5aI	3711978	3712946	+	969	221	219	200	16.0174	15.6736	13.686
hcrA	M5aI	2099294	2102506	+	3213	1228	1277	270	26.8417	27.5632	5.57217
hda	M5aI	1373769	1374362	+	594	569	601	2744	67.2743	70.1677	306.316
helD	M5aI	3607709	3609742	-	2034	2736	2946	2539	94.4688	100.446	82.7719
hemA	M5aI	2133233	2134489	+	1257	4342	3921	10114	242.593	216.327	533.53
hemB	M5aI	4400082	4401056	+	975	379	355	1217	27.2997	25.2507	82.767
hemC	M5aI	5420342	5421298	+	957	5227	5241	6312	383.587	379.797	437.347
hemE	M5aI	5342205	5343269	-	1065	1736	1791	2383	114.478	116.626	148.37
hemF	M5aI	1414765	1415664	-	900	614	509	1355	47.9125	39.2215	99.8316
hemG	M5aI	5377051	5377584	-	534	516	462	1450	67.8628	59.9999	180.052
hemH	M5aI	4244690	4245652	-	963	492	558	1579	35.8808	40.1844	108.724
hemL	M5aI	4594495	4595775	+	1281	716	781	1831	39.2543	42.2816	94.7787
hemN_1	M5aI	770046	771182	-	1137	337	369	1210	20.8158	22.5069	70.5661
hemN_2	M5aI	5578637	5580010	-	1374	2982	3693	2897	152.421	186.398	139.808
hemS	M5aI	1116814	1117854	-	1041	72	52	32	4.85741	3.46419	2.03831
hemX	M5aI	5422057	5423226	+	1170	3001	3075	3437	180.137	182.267	194.789
hemY	M5aI	5423230	5424426	+	1197	1917	2009	3892	112.474	116.395	215.601
hemZ	M5aI	541992	542885	+	894	213	240	904	16.7327	18.6176	67.0505
hflC	M5aI	5139521	5140525	-	1005	5654	6111	6826	395.105	421.692	450.372
hflD	M5aI	3328863	3329504	+	642	589	521	1573	64.4323	56.2798	162.467
hflK	M5aI	5140528	5141784	-	1257	4898	5325	5125	273.657	293.788	270.352
hflX	M5aI	5141850	5143130	-	1281	9376	10842	7724	514.034	586.962	399.82
hfq	M5aI	5143206	5143514	-	309	8245	10140	13358	1873.94	2275.77	2866.52
hgdC	M5aI	4902386	4903153	+	768	914	1062	1144	83.5811	95.8987	98.7725
hha	M5aI	4263600	4263818	+	219	1478	2085	1438	473.973	660.255	435.398
higA	M5aI	1897393	1897695	+	303	257	283	58	59.5681	64.7729	12.6928
hin	M5aI	3128089	3128640	-	552	179	100	111	22.7739	12.5635	13.3338
hinT	M5aI	3363101	3363457	-	357	927	936	704	182.362	181.826	130.76
hisA	M5aI	1820845	1821582	-	738	731	640	2819	69.5639	60.1413	253.285
hisB	M5aI	1822172	1823239	-	1068	775	766	1760	50.9628	49.7401	109.273
hisC	M5aI	1823236	1824297	-	1062	650	642	1805	42.9845	41.9237	112.7
hisD	M5aI	1824294	1825598	-	1305	912	927	2739	49.0803	49.2628	139.172
hisE	M5aI	1819494	1820093	-	600	633	649	2042	74.0927	75.0141	225.671
hisF	M5aI	1820087	1820863	-	777	790	678	2699	71.4051	60.5143	230.331
hisG	M5aI	1825638	1826537	-	900	1452	1529	3076	113.305	117.819	226.629
hisH	M5aI	1821582	1822172	-	591	504	489	1547	59.8916	57.3814	173.57
hisJ_1	M5aI	1493341	1494123	+	783	11974	12674	1923	1073.99	1122.54	162.85
hisJ_2	M5aI	4133045	4133821	-	777	540	471	2164	48.8085	42.0387	184.675
hisM_1	M5aI	1494873	1495589	+	717	4174	4243	862	408.843	410.396	79.7186
hisM_2	M5aI	1748740	1749465	+	726	34	28	47	3.28901	2.67467	4.29272
hisP	M5aI	1495597	1496370	+	774	8092	8071	1631	734.24	723.162	139.728
hisQ_1	M5aI	1494190	1494876	+	687	7914	8220	1133	809.026	829.783	109.356
hisQ_2	M5aI	1748051	1748743	+	693	25	21	34	2.53355	2.10153	3.25325
hisQ_3	M5aI	4074667	4075332	-	666	2980	3391	47	314.243	353.104	4.67945
hisS	M5aI	1339985	1341259	+	1275	5170	5743	8954	284.776	312.376	465.67
hiuH_1	M5aI	2095936	2096346	+	411	69	84	173	11.7905	14.1738	27.911
hiuH_2	M5aI	3491740	3492066	-	327	151	144	51	32.4304	30.5397	10.3417
hldD	M5aI	148069	149001	-	933	3408	3580	2962	256.532	266.104	210.511
hldE	M5aI	701524	702957	+	1434	1767	1553	4435	86.5387	75.1055	205.076
hmp_1	M5aI	1302751	1303941	-	1191	195	187	237	11.4986	10.8888	13.195
hmp_2	M5aI	2978679	2979749	-	1071	22	10	18	1.44263	0.64753	1.11443
hmuT_1	M5aI	1115999	1116817	-	819	106	66	42	9.08961	5.58868	3.40045
hmuT_2	M5aI	2620430	2621386	+	957	525	298	169	38.5275	21.595	11.7097
hmuV	M5aI	1114232	1115011	-	780	53	50	36	4.77204	4.44554	3.06041
hnr	M5aI	2170278	2171240	+	963	3471	3710	1468	253.135	267.176	101.081
hns	M5aI	2172526	2172933	-	408	22926	26349	39718	3946.31	4478.72	6455.04
hokA_1	M5aI	207426	207578	+	153	559	587	1617	256.592	266.07	700.793
hokA_2	M5aI	1086615	1086818	+	204	753	694	8908	259.232	235.928	2895.49
hokA_3	M5aI	4063822	4063974	-	153	223	202	724	102.361	91.5608	313.775
holA	M5aI	3973148	3974179	+	1032	896	943	2623	60.975	63.3697	168.535
holB	M5aI	3368633	3369637	-	1005	395	359	1385	27.6029	24.773	91.3808
holC	M5aI	5041186	5041629	+	444	1093	1185	2353	172.886	185.091	351.407
holD	M5aI	4836087	4836500	-	414	683	716	2658	115.863	119.939	425.722
holE	M5aI	1997446	1997676	-	231	257	342	309	78.1348	102.675	88.6988
hoxN	M5aI	1158262	1159275	+	1014	2308	2113	3003	159.853	144.514	196.376
hpaB_1	M5aI	2583652	2585166	-	1515	1473	1185	2769	68.2831	54.2444	121.194
hpaB_2	M5aI	4884491	4886053	+	1563	64	44	39	2.8757	1.95228	1.65454
hpaC	M5aI	4886073	4886585	+	513	69	73	70	9.44615	9.86859	9.04799
hpcB	M5aI	4878773	4879630	+	858	20	12	21	1.63706	0.969937	1.62294
hpcD	M5aI	4879643	4880023	+	381	16	17	10	2.94929	3.09438	1.74039
hpcE_1	M5aI	4875915	4876547	+	633	8	7	2	0.887584	0.766909	0.209507
hpcE_2	M5aI	4876544	4877308	+	765	16	8	6	1.46886	0.725234	0.520069
hpcH	M5aI	4880974	4881765	+	792	25	15	22	2.21686	1.31346	1.84191
hpd	M5aI	2235087	2236940	+	1854	152	168	299	5.75781	6.28419	10.6938
hpdA_1	M5aI	3463994	3464869	+	876	220	273	103	17.6377	21.6126	7.79659
hpdA_2	M5aI	3764634	3765533	+	900	29	20	25	2.26297	1.54112	1.84191
hpdA_3	M5aI	4938508	4939488	+	981	55	59	62	3.93747	4.17093	4.19077
hpdB	M5aI	3461731	3464028	+	2298	174	169	106	5.31768	5.10019	3.05863
hpt	M5aI	4635825	4636394	-	570	1131	1210	3611	139.351	147.218	420.072
hsaA	M5aI	2301973	2303196	-	1224	1096	1357	11	62.8858	76.8861	0.595913
hscA	M5aI	1322447	1324297	+	1851	1107	1069	4299	42.0015	40.0517	154.004
hscB	M5aI	1321916	1322431	+	516	514	467	1358	69.9579	62.7649	174.51
hsdM_1	M5aI	4913088	4914707	+	1620	740	676	1775	32.0804	28.9388	72.6532
hsdM_2	M5aI	4980582	4981496	-	915	584	676	375	44.8244	51.236	27.1758
hsdR	M5aI	4916112	4919372	+	3261	2504	2810	3572	53.9271	59.7592	72.6327
hsdS	M5aI	4979134	4980585	-	1452	739	686	515	35.7438	32.7648	23.5186
hslJ	M5aI	3049048	3049488	+	441	309	310	321	49.2088	48.7498	48.2656
hslO	M5aI	403718	404596	-	879	434	451	1069	34.6756	35.5826	80.6418
hslR	M5aI	404621	405022	-	402	343	269	634	59.9227	46.4062	104.577
hslU	M5aI	5505651	5506985	+	1335	2049	2133	4346	107.791	110.805	215.864
hslV	M5aI	5505111	5505641	+	531	1022	1015	2526	135.17	132.563	315.435
hspQ	M5aI	3585830	3586147	+	318	6779	9170	1836	1497.14	1999.82	382.84
hsrA_1	M5aI	1081264	1082478	-	1215	28	17	50	1.61847	0.970336	2.72876
hsrA_2	M5aI	1951735	1953159	-	1425	205	257	202	10.1033	12.5074	9.39957
hsrA_3	M5aI	5593287	5594684	+	1398	2054	2231	1414	103.185	110.673	67.0677
htpG	M5aI	4246601	4248475	-	1875	1170	984	3657	43.8236	36.3951	129.329
htpX	M5aI	2017332	2018213	+	882	839	672	1468	66.8062	52.8385	110.364
htrB_1	M5aI	3309354	3310268	-	915	3614	3888	3086	277.39	294.683	223.638
htrB_2	M5aI	3399309	3400229	+	921	802	932	1411	61.1558	70.1788	101.587
htrB_3	M5aI	3566660	3567568	-	909	443	501	315	34.2265	38.2229	22.9783
htrE	M5aI	897207	899693	+	2487	900	448	11455	25.415	12.4926	305.415
hupA	M5aI	5340432	5340704	-	273	1259	1517	19941	323.882	385.365	4843.46
hutG	M5aI	3842798	3843754	-	957	102	118	69	7.48534	8.55105	4.78089
hutH	M5aI	3838667	3840190	-	1524	106	96	150	4.88477	4.36853	6.52646
hutI	M5aI	3843751	3844968	-	1218	97	102	91	5.59304	5.80768	4.95411
hutU	M5aI	3840187	3841875	-	1689	196	192	134	8.14985	7.88354	5.26074
hxlR	M5aI	5111069	5111452	-	384	191	284	193	34.9321	51.2905	33.3271
hyaD_1	M5aI	137444	138433	-	990	463	565	1528	32.845	39.5788	102.343
hyaD_2	M5aI	1818091	1819410	+	1320	1297	1204	2964	69.0064	63.256	148.893
hycA	M5aI	1143160	1143609	+	450	7640	8965	2700	1192.35	1381.62	397.853
hycD	M5aI	1146126	1147049	+	924	3813	4199	2636	289.813	315.154	189.167
hycE	M5aI	1147067	1148776	+	1710	5652	6319	3182	232.129	256.272	123.389
hycG	M5aI	1149328	1150095	+	768	2909	3351	1896	266.015	302.596	163.7
hycI	M5aI	1150495	1150980	+	486	5317	4850	2280	768.34	692.078	311.078
hydN_1	M5aI	188407	188895	+	489	805	844	1087	115.614	119.697	147.398
hydN_2	M5aI	1155491	1156018	+	528	6194	6805	3994	823.873	893.807	501.586
hydN_3	M5aI	2109917	2110393	+	477	66	53	37	9.71737	7.70561	5.14345
hyfA	M5aI	1143692	1144300	+	609	1843	2615	960	212.535	297.786	104.526
hyfB	M5aI	1144297	1146123	+	1827	8001	7819	6373	307.559	296.799	231.301
hyi_1	M5aI	3552172	3552951	+	780	370	348	83	33.3143	30.941	7.05594
hyi_2	M5aI	4211326	4212102	-	777	118	127	99	10.6656	11.3353	8.44862
hypA	M5aI	1142601	1142951	-	351	4410	4891	2774	882.378	966.362	524.048
hypB	M5aI	1141725	1142597	-	873	4348	5764	2183	349.783	457.888	165.81
hypC	M5aI	1141462	1141734	-	273	4080	4426	1651	1049.59	1124.34	401.011
hypD	M5aI	1140340	1141461	-	1122	4129	5010	2745	258.449	309.667	162.226
hypE	M5aI	1139333	1140343	-	1011	6134	6624	4788	426.104	454.379	314.032
hypF	M5aI	1156031	1158250	+	2220	14612	14214	14810	462.253	444.031	442.358
hyuA	M5aI	2117306	2118712	-	1407	109	92	15	5.44071	4.53464	0.706917
iaaA	M5aI	3761372	3762313	-	942	1176	1233	1571	87.6758	90.774	110.585
iaaH	M5aI	2396796	2398106	-	1311	29	37	54	1.55353	1.95726	2.73126
ibpA	M5aI	17717	18130	+	414	421	487	656	71.4175	81.5789	105.069
ibpB	M5aI	18249	18677	+	429	268	257	148	43.8733	41.5456	22.8758
icaB	M5aI	4631438	4632691	-	1254	2231	2184	3674	124.947	120.783	194.273
icd	M5aI	3325024	3326274	-	1251	1443	1524	2523	81.0088	84.4845	133.731
iciA	M5aI	806094	806987	-	894	1328	1564	1807	104.324	121.325	134.027
iclR	M5aI	5320517	5321344	+	828	163	156	618	13.8255	13.066	49.4914
idhA	M5aI	4160643	4161650	+	1008	16	24	16	1.11476	1.6512	1.05252
idi	M5aI	834299	834847	-	549	402	386	741	51.4253	48.7601	89.4988
ifcA	M5aI	3932593	3933996	+	1404	54	48	62	2.70116	2.37096	2.92817
iga	M5aI	2459467	2460471	-	1005	1117	884	220	78.0567	61.0008	14.5154
igaA	M5aI	405765	407894	-	2130	2184	2506	2220	72.0106	81.5926	69.1106
ihfA	M5aI	2200093	2200392	+	300	7369	9821	8976	1725.08	2270.3	1983.96
ihfB	M5aI	3661096	3661383	-	288	1007	1271	1357	245.561	306.057	312.434
ileS	M5aI	4782081	4784897	-	2817	4206	4166	12521	104.859	102.561	294.729
ilvA	M5aI	5460360	5461904	-	1545	1548	1525	4478	70.3664	68.4527	192.188
ilvB	M5aI	34594	36282	+	1689	1585	1685	1337	65.9057	69.1862	52.4896
ilvB1	M5aI	3025663	3027309	+	1647	613	817	261	26.1391	34.4015	10.508
ilvC	M5aI	5457772	5459247	-	1476	3532	1850	41212	168.057	86.923	1851.44
ilvD_1	M5aI	1989470	1991281	+	1812	997	904	1828	38.642	34.5987	66.8943
ilvD_2	M5aI	5461907	5463757	-	1851	1688	1452	3682	64.0456	54.4013	131.901
ilvE_1	M5aI	3518046	3519011	+	966	84	55	342	6.10696	3.94853	23.4758
ilvE_2	M5aI	5463818	5464747	-	930	1517	1373	2570	114.558	102.385	183.241
ilvG	M5aI	5465018	5466583	-	1566	1707	1705	3054	76.5535	75.5061	129.315
ilvH	M5aI	4695831	4696322	-	492	1897	2192	1303	270.785	308.976	175.611
ilvI	M5aI	4696325	4698049	-	1725	3461	3535	3671	140.908	142.118	141.113
ilvM	M5aI	5464764	5465021	-	258	261	300	396	71.0467	80.6401	101.776
ilvN	M5aI	36286	36576	+	291	271	297	469	65.4033	70.7804	106.869
infA	M5aI	3699564	3699782	+	219	2467	2680	9232	791.131	848.673	2795.27
infB	M5aI	576974	579664	+	2691	11371	10145	21231	296.762	261.45	523.152
infC	M5aI	2195159	2195602	+	444	22624	23539	47281	3578.57	3676.67	7061.14
intA_1	M5aI	1236232	1237473	-	1242	247	218	265	13.9669	12.1726	14.148
intA_2	M5aI	3544810	3546027	+	1218	467	492	562	26.9273	28.0135	30.5957
intA_3	M5aI	4984399	4985670	-	1272	89	82	74	4.9139	4.47071	3.85759
intA_4	M5aI	5013577	5014839	-	1263	384	306	926	21.3526	16.8023	48.616
intS_1	M5aI	3182832	3184169	-	1338	460	522	418	24.1449	27.056	20.7153
intS_2	M5aI	4456752	4457936	+	1185	1795	1781	1644	106.382	104.231	91.993
iolA_1	M5aI	5032809	5034314	-	1506	113	123	179	5.26959	5.66408	7.88133
iolA_2	M5aI	5080911	5082422	+	1512	101	88	92	4.6913	4.03627	4.03466
iolB	M5aI	5031981	5032790	-	810	113	68	135	9.79753	5.82202	11.0515
iolC_1	M5aI	103847	104806	+	960	84	68	48	6.14513	4.91233	3.31544
iolC_2	M5aI	215544	216482	-	939	93	85	31	6.95569	6.27773	2.18911
iolC_3	M5aI	623697	624644	+	948	662	768	489	49.0425	56.1827	34.2036
iolC_4	M5aI	4136943	4137866	+	924	78	45	96	5.92851	3.37746	6.88923
iolC_5	M5aI	5028862	5030775	+	1914	114	89	133	4.18298	3.22476	4.60767
iolD	M5aI	5026395	5028335	-	1941	124	73	116	4.48662	2.60824	3.96282
iolE_1	M5aI	2776956	2777879	+	924	72	76	66	5.47247	5.70415	4.73635
iolE_2	M5aI	3553033	3553929	+	897	267	299	305	20.9046	23.1168	22.5465
iolE_3	M5aI	4125447	4126475	-	1029	67	60	43	4.5728	4.04376	2.77092
iolE_4	M5aI	5023483	5024382	-	900	105	99	152	8.19351	7.62855	11.1988
iolG_1	M5aI	3551154	3552161	+	1008	185	147	29	12.8894	10.1136	1.90769
iolG_2	M5aI	5025333	5026346	-	1014	63	30	40	4.36341	2.05179	2.61573
iolI	M5aI	5034676	5035497	+	822	26	22	14	2.22139	1.8561	1.12935
iolS_1	M5aI	3281110	3282048	-	939	51	65	50	3.81441	4.80062	3.53082
iolS_2	M5aI	3292685	3293539	-	855	589	644	573	48.3807	52.2359	44.4386
iolS_3	M5aI	3781631	3782671	-	1041	296	352	729	19.9694	23.4499	46.4353
iolS_4	M5aI	4131960	4132913	-	954	1358	1581	1773	99.9711	114.93	123.234
iolS_5	M5aI	4341025	4341999	+	975	2899	3957	377	208.817	281.456	25.6394
ipdC	M5aI	1451952	1453613	+	1662	5133	5588	166	216.902	233.171	6.6229
iraM_1	M5aI	2381851	2382198	-	348	568	726	705	114.628	144.679	134.333
iraM_2	M5aI	5255308	5255697	-	390	2244	2693	296	404.093	478.874	50.3267
iraP	M5aI	4387587	4387847	-	261	740	833	531	199.12	221.337	134.904
irtA	M5aI	2715083	2716885	+	1803	199	162	94	7.75141	6.23116	3.45703
iscA	M5aI	1321519	1321842	+	324	3030	3021	5745	656.781	646.629	1175.75
iscR	M5aI	1319203	1319694	+	492	4765	5377	5803	680.175	757.922	782.094
iscS	M5aI	1319785	1321086	+	1302	4963	5189	11191	267.705	276.39	569.94
iscX	M5aI	1324636	1324836	+	201	272	295	1635	95.0377	101.783	539.378
isiB	M5aI	827531	828052	-	522	899	1049	1342	120.952	139.365	170.472
ispA	M5aI	4338184	4339083	+	900	2121	2628	2026	165.509	202.503	149.269
ispB	M5aI	560466	561437	-	972	957	954	3012	69.1463	68.0662	205.476
ispD	M5aI	1074835	1075545	+	711	436	380	1640	43.0665	37.065	152.949
ispE	M5aI	2131500	2132351	-	852	1298	1502	11864	106.994	122.259	923.343
ispF	M5aI	1075545	1076024	+	480	127	134	679	18.5817	19.3603	93.7994
ispG	M5aI	1338772	1339893	+	1122	5680	5945	8251	355.532	367.459	487.624
ispH	M5aI	4780125	4781075	-	951	1170	1107	4197	86.4029	80.7266	292.637
iutA	M5aI	3355116	3357293	+	2178	364	379	81	11.7373	12.0679	2.46603
ivy	M5aI	2763862	2764305	+	444	1018	1318	555	161.023	205.865	82.886
kamA	M5aI	5165557	5166585	+	1029	722	772	2044	49.2771	52.0297	131.716
katA	M5aI	1557423	1558871	-	1449	153	120	120	7.4156	5.74331	5.49142
katE	M5aI	3239214	3241472	+	2259	6472	6672	2803	201.208	204.828	82.277
katG	M5aI	2804700	2806883	+	2184	5509	6393	5445	177.151	203.003	165.317
kbl	M5aI	149216	150409	+	1194	720	791	1627	42.3498	45.9432	90.3555
kcsA	M5aI	2184994	2185305	+	312	39	41	120	8.77876	9.11336	25.5034
kdgM_1	M5aI	909272	909967	+	696	211	136	91	21.291	13.5512	8.66969
kdgM_2	M5aI	3473335	3474036	+	702	15	14	10	1.50064	1.38306	0.94457
kdgR_1	M5aI	360440	361207	-	768	382	427	620	34.9321	38.5581	53.5306
kdgR_2	M5aI	2019839	2020630	+	792	2179	2201	3737	193.221	192.728	312.874
kdpB	M5aI	3919932	3921980	+	2049	62	54	50	2.12507	1.82768	1.61808
kdpD	M5aI	3922568	3925255	+	2688	1607	1475	1500	41.9865	38.055	37.0027
kdpE	M5aI	3925252	3925929	+	678	465	491	343	48.1666	50.2228	33.5456
kdsA	M5aI	2137699	2138553	+	855	1253	1368	4082	102.922	110.961	316.576
kdsB	M5aI	3653600	3654346	-	747	1635	1915	3259	153.716	177.786	289.291
kdsC	M5aI	552363	552929	-	567	2893	2498	3385	358.334	305.534	395.865
kdsD	M5aI	552944	553948	-	1005	1099	1192	2261	76.7989	82.2545	149.178
kduD_1	M5aI	911917	912678	+	762	45	53	128	4.14745	4.82359	11.1385
kduD_2	M5aI	3235734	3236495	+	762	253	288	303	23.3179	26.2112	26.3669
kduD_3	M5aI	4062843	4063628	+	786	68	66	129	6.07588	5.82332	10.8827
kefA_1	M5aI	3791793	3794015	+	2223	2083	2276	395	65.8071	71.0039	11.7823
kefA_2	M5aI	4254103	4257444	-	3342	1357	1359	2915	28.5165	28.2009	57.8367
kefA_3	M5aI	5155315	5158641	+	3327	1380	1169	2949	29.1306	24.3675	58.7751
kefB	M5aI	444776	446581	+	1806	1337	1297	1130	51.992	49.8049	41.4889
kefC	M5aI	4745272	4747137	-	1866	1019	1083	1257	38.3518	40.25	44.6679
kefF_1	M5aI	2644278	2644874	+	597	42	41	48	4.94081	4.76276	5.33136
kefF_2	M5aI	4747130	4747663	-	534	588	569	529	77.332	73.8959	65.688
kefF_3	M5aI	5194593	5195180	-	588	86	76	54	10.2717	8.96367	6.08959
kfoC	M5aI	1805098	1806084	+	987	1019	1117	2661	72.507	78.4848	178.772
kgtP	M5aI	1266457	1267755	+	1299	435	410	283	23.5182	21.8889	14.446
kipI	M5aI	3912845	3913501	-	657	549	662	1075	58.6854	69.8783	108.496
kpsM	M5aI	1811335	1812102	+	768	1587	1583	4116	145.124	142.945	355.374
kshA	M5aI	3496663	3497700	+	1038	1923	2821	11	130.108	188.476	0.702695
kstD_1	M5aI	4323440	4325116	+	1677	39	19	9	1.63326	0.785724	0.355861
kstD_2	M5aI	4325461	4327164	+	1704	28	15	13	1.15402	0.61048	0.505877
kstR2_1	M5aI	3407940	3408530	-	591	932	1046	733	110.752	122.742	82.2409
kstR2_2	M5aI	3742597	3743157	-	561	257	229	365	32.1731	28.3088	43.1421
laaA	M5aI	1751026	1751958	-	933	1821	2044	32	137.073	151.932	2.27426
lacA	M5aI	5534342	5534932	-	591	130	119	299	15.4482	13.964	33.5471
lacC_1	M5aI	620746	621660	-	915	51	29	11	3.91446	2.19799	0.797155
lacC_2	M5aI	1625546	1626484	+	939	350	303	1160	26.1773	22.3783	81.9151
lacE_1	M5aI	1127425	1128747	-	1323	30	27	20	1.59252	1.41532	1.0024
lacE_2	M5aI	4840688	4842031	-	1344	755	739	505	39.4522	38.1324	24.9152
lacI_1	M5aI	2519562	2520632	+	1071	157	150	285	10.2952	9.71295	17.6452
lacI_2	M5aI	4267883	4268956	-	1074	548	669	623	35.8343	43.1988	38.4641
lacY_1	M5aI	722870	724138	+	1269	76	79	34	4.20606	4.31733	1.7766
lacY_2	M5aI	915645	916886	+	1242	66	60	62	3.73203	3.35026	3.3101
lacY_3	M5aI	2514939	2516189	-	1251	42	44	30	2.35784	2.43919	1.59014
lacY_4	M5aI	3529226	3530518	+	1293	452	355	236	24.5507	19.0405	12.1028
lacY_5	M5aI	3752480	3753724	+	1245	48	35	29	2.70767	1.94961	1.54454
lacY_6	M5aI	5102831	5104063	+	1233	161	168	43	9.17035	9.44921	2.31247
lacY_7	M5aI	5534988	5536253	-	1266	71	65	76	3.93865	3.56065	3.98063
lacZ	M5aI	2516245	2519352	-	3108	123	81	110	2.77938	1.8074	2.34684
lagD	M5aI	1099603	1101714	+	2112	150	140	137	4.98793	4.5971	4.30128
lamB_1	M5aI	45689	47068	-	1380	57	44	29	2.90081	2.21117	1.39345
lamB_2	M5aI	3093104	3094480	-	1377	69	36	25	3.51915	1.81308	1.20386
lamB_3	M5aI	4269226	4270497	+	1272	68	46	40	3.75444	2.50796	2.08518
lamB_4	M5aI	5286117	5287403	-	1287	292	312	1013	15.9341	16.8122	52.1918
ldcA	M5aI	2066493	2067407	-	915	711	677	1141	54.5722	51.3118	82.6868
ldcC	M5aI	4558088	4560259	-	2172	1321	1533	1663	42.7136	48.9476	50.7696
ldhA	M5aI	3047933	3048922	+	990	1270	1545	2289	90.0931	108.229	153.314
ldhP	M5aI	2558755	2559699	-	945	607	622	262	45.1107	45.6466	18.384
lepA	M5aI	1283349	1285148	+	1800	2125	2106	6232	82.9105	81.1401	229.576
lepB	M5aI	1285163	1286137	+	975	659	694	2612	47.4683	49.3633	177.64
leuA_1	M5aI	1184298	1185974	-	1677	52	30	36	2.17768	1.24062	1.42345
leuA_2	M5aI	1837891	1839033	-	1143	46097	48793	24	2832.37	2960.47	1.39231
leuA_3	M5aI	4700195	4701766	+	1572	2296	2176	2762	102.575	95.9966	116.504
leuB	M5aI	4701766	4702857	+	1092	1321	1233	2575	84.9578	78.3051	156.36
leuC	M5aI	4702860	4704260	+	1401	1909	1610	3692	95.6954	79.6961	174.741
leuD1	M5aI	4704271	4704876	+	606	577	499	1464	66.8692	57.1054	160.192
leuE	M5aI	3308627	3309265	-	639	1648	1572	1170	181.125	170.609	121.411
leuO_1	M5aI	3503394	3504341	-	948	631	612	3194	46.746	44.7706	223.408
leuO_2	M5aI	3983246	3984199	+	954	385	381	452	28.3423	27.6966	31.4168
leuO_3	M5aI	3995221	3996132	+	912	63	52	34	4.85142	3.95419	2.47204
leuO_4	M5aI	4698441	4699391	-	951	234	344	295	17.2806	25.0858	20.569
leuS	M5aI	3969961	3972543	+	2583	3681	3895	10006	100.084	104.576	256.867
lexA	M5aI	5279758	5280366	-	609	29462	32561	14319	3397.57	3707.92	1559.07
lgrB	M5aI	2590238	2591758	+	1521	9322	8892	11343	430.431	405.434	494.504
lgrD_1	M5aI	1050339	1051448	-	1110	116	76	87	7.33936	4.74832	5.19718
lgrD_2	M5aI	2592057	2596427	+	4371	12611	12351	16124	202.624	195.962	244.604
lgt	M5aI	946986	947861	+	876	384	407	1359	30.7858	32.2211	102.87
licB	M5aI	5060830	5061138	-	309	46	54	90	10.455	12.1195	19.3133
licR_1	M5aI	80814	82385	+	1572	86	85	50	3.8421	3.74987	2.10906
licR_2	M5aI	5068798	5070708	-	1911	270	288	493	9.92262	10.4516	17.1064
licT	M5aI	4143638	4144477	-	840	313	350	411	26.1691	28.896	32.444
ligA	M5aI	1434156	1436180	+	2025	1125	1076	4486	39.0167	36.8499	146.895
ligB_1	M5aI	118205	119881	+	1677	210	159	214	8.79446	6.57527	8.46159
ligB_2	M5aI	2740952	2742214	+	1263	230	266	187	12.7893	14.6059	9.8177
ligT	M5aI	4624446	4624982	+	537	119	126	319	15.5631	16.2722	39.3902
limB_1	M5aI	599642	600649	-	1008	944	1045	1576	65.771	71.8961	103.673
limB_2	M5aI	2893001	2894002	-	1002	46	24	56	3.22414	1.66109	3.70588
lip3	M5aI	2909908	2910678	-	771	437	447	637	39.8062	40.2071	54.7843
lipA	M5aI	3984386	3985351	+	966	1848	2055	5088	134.353	147.531	349.254
lipB	M5aI	3982464	3983108	+	645	923	954	1971	100.5	102.574	202.627
lipO	M5aI	2040827	2042116	+	1290	82	60	33	4.46424	3.2256	1.69627
livF_1	M5aI	355595	356308	+	714	482	458	1449	47.4102	44.4853	134.568
livF_2	M5aI	2540756	2541454	+	699	3692	3655	79	370.943	362.627	7.49413
livF_3	M5aI	3830849	3831571	+	723	19477	22225	156	1891.94	2131.83	14.3073
livF_4	M5aI	4151912	4152631	+	720	29	24	44	2.82871	2.31168	4.05221
livF_5	M5aI	4426843	4427538	+	696	747	739	48	75.3762	73.6351	4.57302
livH_1	M5aI	352626	353552	+	927	503	520	1114	38.1076	38.9021	79.6851
livH_2	M5aI	2537302	2538876	+	1575	5820	6318	111	259.517	278.194	4.67319
livH_3	M5aI	4149124	4150038	+	915	21	24	29	1.61184	1.81903	2.10159
livH_4	M5aI	4150049	4151155	+	1107	54	52	134	3.42586	3.25766	8.02654
livH_5	M5aI	4424133	4425032	+	900	28207	26499	225	2201.09	2041.91	16.5772
livH_6	M5aI	4425032	4426081	+	1050	1091	986	26	72.9724	65.1234	1.64193
livJ	M5aI	349303	350400	+	1098	1055	998	603	67.4797	63.0344	36.4155
livK	M5aI	351456	352565	+	1110	2173	1841	2149	137.486	115.022	128.376
lldD	M5aI	160218	161504	-	1287	45	31	47	2.4556	1.67045	2.42153
lldP	M5aI	162274	163929	-	1656	129	152	117	5.47082	6.3655	4.68486
lnt	M5aI	3960098	3961636	+	1539	750	796	2291	34.2252	35.8694	98.7093
lolA	M5aI	3687957	3688568	-	612	2450	2331	2545	281.15	264.144	275.745
lolB	M5aI	2132348	2132959	-	612	436	567	468	50.0332	64.2512	50.7068
lolC	M5aI	3347323	3348522	-	1200	1088	1040	2761	63.6753	60.1037	152.566
lolD_1	M5aI	3346629	3347330	-	702	356	380	1036	35.6153	37.5401	97.8575
lolD_2	M5aI	4221937	4222623	-	687	353	278	302	36.0862	28.0632	29.1489
lolD_3	M5aI	5206907	5207593	+	687	13	5	8	1.32895	0.504734	0.772155
lolE	M5aI	3345385	3346629	-	1245	1062	1040	2910	59.9071	57.9313	154.987
lon_1	M5aI	3616226	3617983	+	1758	1130	1300	3569	45.1422	51.2831	134.617
lon_2	M5aI	4306518	4308872	-	2355	5762	5931	15597	171.833	174.657	439.159
lpd	M5aI	2754047	2755444	+	1398	180	200	119	9.0425	9.92138	5.64431
lpdA	M5aI	4651740	4653164	-	1425	2414	2219	7908	118.972	107.992	367.979
lplA	M5aI	4823030	4824046	+	1017	582	553	1024	40.1907	37.7097	66.7652
lplT	M5aI	938777	939970	+	1194	315	340	1212	18.528	19.748	67.3085
lpoA	M5aI	608825	610906	-	2082	3348	4085	2240	112.935	136.07	71.3409
lpoB	M5aI	3362073	3362708	-	636	1617	1632	2132	178.557	177.956	222.281
lpp	M5aI	2231613	2231849	-	237	92769	105906	544145	27490.2	30990	152243
lptA	M5aI	551277	551822	-	546	1074	1377	1448	138.145	174.9	175.852
lptB_1	M5aI	354826	355593	+	768	616	648	1388	56.3304	58.5145	119.839
lptB_2	M5aI	550545	551270	-	726	1658	1893	2125	160.388	180.827	194.086
lptB_3	M5aI	4151152	4151919	+	768	41	21	61	3.74926	1.8963	5.26672
lptB_4	M5aI	4426068	4426850	+	783	1151	1182	20	103.237	104.69	1.69371
lptC	M5aI	551791	552366	-	576	1203	1539	1923	146.678	185.296	221.375
lptD	M5aI	4737695	4740061	+	2367	5901	6524	7581	175.086	191.146	212.373
lptE	M5aI	3972558	3973148	+	591	1100	1316	2302	130.716	154.425	258.279
lptF	M5aI	5038211	5039308	-	1098	2394	2681	3690	153.125	169.334	222.841
lptG	M5aI	5037129	5038211	-	1083	3326	3318	4799	215.684	212.47	293.828
lpxA	M5aI	4566796	4567584	-	789	3889	4072	9051	346.166	357.915	760.661
lpxB	M5aI	4565648	4566796	-	1149	3675	3703	10382	224.626	223.503	599.146
lpxC	M5aI	4676169	4677086	-	918	17574	17060	27650	1344.47	1288.8	1997.21
lpxD_1	M5aI	4568146	4569171	-	1026	4395	4751	17015	300.839	321.135	1099.65
lpxD_2	M5aI	5001167	5002174	-	1008	798	359	334	55.5988	24.6992	21.9714
lpxH	M5aI	4192195	4192917	+	723	118	110	728	11.4622	10.5512	66.7674
lpxK	M5aI	3655854	3656834	-	981	915	981	3174	65.5051	69.3505	214.541
lrp_1	M5aI	891281	891742	+	462	270	255	577	41.0436	38.2779	82.8143
lrp_2	M5aI	1749466	1749921	-	456	389	441	567	59.9112	67.0692	82.4498
lrp_3	M5aI	3692944	3693438	-	495	2421	3189	6195	343.489	446.785	829.865
lrp_4	M5aI	4297640	4298098	-	459	405	441	361	61.9677	66.6309	52.1514
lrpC	M5aI	2166740	2167186	+	447	294	233	548	46.1916	36.1491	81.2914
lspA	M5aI	4781581	4782081	-	501	862	835	3326	120.835	115.584	440.206
lsrA	M5aI	660305	661792	+	1488	24	18	49	1.13274	0.838917	2.18356
lsrB_1	M5aI	663818	664819	+	1002	56	41	53	3.92503	2.83769	3.50735
lsrB_2	M5aI	5522361	5523347	+	987	50	24	31	3.55775	1.68633	2.08265
lsrC	M5aI	661789	662823	+	1035	37	25	64	2.51064	1.67513	4.10026
lsrD_1	M5aI	662824	663816	+	993	22	14	26	1.55595	0.977751	1.73618
lsrD_2	M5aI	5525956	5526960	+	1005	48	26	52	3.35427	1.79414	3.43091
lsrF_1	M5aI	664831	665718	+	888	62	43	50	4.90345	3.35819	3.73361
lsrF_2	M5aI	2630682	2631470	-	789	39	17	26	3.47145	1.49424	2.18508
lsrG	M5aI	665715	666011	+	297	50	47	20	11.8232	10.9747	4.46524
lsrK	M5aI	657484	659076	-	1593	79	82	199	3.48285	3.56983	8.2834
lsrR_1	M5aI	659114	660085	-	972	124	107	294	8.95939	7.63426	20.0564
lsrR_2	M5aI	1717715	1718656	-	942	425	433	356	31.6855	31.8777	25.0594
ltaE	M5aI	3715445	3716446	+	1002	1641	1681	2645	115.018	116.345	175.037
lutR_1	M5aI	10058	10747	+	690	143	151	93	14.5549	15.1767	8.93728
lutR_2	M5aI	639213	639989	-	777	2096	2453	1184	189.449	218.94	101.042
lutR_3	M5aI	933776	934549	+	774	387	408	1063	35.115	36.5568	91.0676
luxA_1	M5aI	2840961	2841950	+	990	156	77	79	11.0666	5.39393	5.29131
luxA_2	M5aI	3509815	3510729	-	915	990	1023	853	75.9866	77.5361	61.8158
luxR	M5aI	1752043	1752795	-	753	7056	8950	77	658.092	824.285	6.78058
luxS	M5aI	1182979	1183494	+	516	2827	3349	5422	384.768	450.106	696.757
lvr	M5aI	2850813	2851586	-	774	67	54	54	6.07935	4.83841	4.6262
lysA	M5aI	928241	929503	+	1263	362	373	2075	20.1293	20.4812	108.94
lysC	M5aI	5296991	5298340	+	1350	1333	1190	4172	69.3457	61.1312	204.919
lysN	M5aI	748812	749993	+	1182	899	1070	2564	53.4153	62.7792	143.837
lysP_1	M5aI	1636037	1637506	+	1470	1494	1527	6750	71.3767	72.0396	304.479
lysP_2	M5aI	4415730	4417160	-	1431	228	209	4210	11.1897	10.1288	195.081
lysS_1	M5aI	832739	834256	+	1518	1598	1915	4283	73.9313	87.4876	187.089
lysS_2	M5aI	4164471	4165988	-	1518	275	274	220	12.7228	12.5178	9.60998
lysX	M5aI	3734056	3734958	-	903	301	313	980	23.41	24.0384	71.9631
lytM	M5aI	1982501	1983823	+	1323	1960	1820	4158	104.045	95.4028	208.399
lyx_1	M5aI	181881	183386	-	1506	32	34	15	1.49227	1.56568	0.660447
lyx_2	M5aI	2628555	2630093	-	1539	61	62	49	2.78365	2.79385	2.1112
lyx_3	M5aI	4010059	4011546	-	1488	216	113	566	10.1947	5.26654	25.2223
M5A1C_00009	M5aI	10744	11619	+	876	202	197	141	16.1946	15.5959	10.673
M5A1C_00014	M5aI	15789	17015	+	1227	231	265	567	13.2218	14.9779	30.6415
M5A1C_00015	M5aI	17017	17562	-	546	1888	1808	1518	242.847	229.644	184.353
M5A1C_00018	M5aI	18875	19642	+	768	393	394	175	35.938	35.5782	15.1094
M5A1C_00019	M5aI	19741	21402	+	1662	283	329	320	11.9586	13.7282	12.767
M5A1C_00030	M5aI	32303	33136	-	834	322	257	485	27.1152	21.3706	38.5609
M5A1C_00031	M5aI	33207	33653	-	447	931	1275	213	146.273	197.812	31.5968
M5A1C_00032	M5aI	33724	33813	-	90	16836	18462	3881	13137.7	14226.1	2859.38
M5A1C_00033	M5aI	34396	34491	+	96	1850	868	1726	1353.39	627.044	1192.18
M5A1C_00036	M5aI	36629	37501	-	873	258	304	347	20.7553	24.1495	26.3564
M5A1C_00041	M5aI	42973	43425	+	453	410	455	1183	63.5636	69.6567	173.164
M5A1C_00042	M5aI	43510	43833	-	324	268	313	73	58.0915	66.996	14.94
M5A1C_00043	M5aI	43817	44176	-	360	400	529	213	78.0334	101.907	39.2327
M5A1C_00050	M5aI	50486	50779	-	294	3270	3269	603	781.13	771.111	136.001
M5A1C_00051	M5aI	50989	51942	+	954	89	49	61	6.55186	3.56203	4.23987
M5A1C_00052	M5aI	51942	52199	+	258	32	22	16	8.71071	5.91361	4.11218
M5A1C_00060	M5aI	63147	63563	+	417	402	411	746	67.7038	68.3526	118.624
M5A1C_00064	M5aI	66950	67576	+	627	204	155	84	22.85	17.1441	8.88348
M5A1C_00065	M5aI	67576	68046	+	471	322	225	135	48.0129	33.1292	19.0057
M5A1C_00067	M5aI	69141	70001	+	861	565	480	1962	46.0859	38.6623	151.101
M5A1C_00069	M5aI	70717	71496	+	780	877	937	353	78.9638	83.3095	30.009
M5A1C_00072	M5aI	72801	73808	-	1008	234	235	217	16.3034	16.168	14.2748
M5A1C_00073	M5aI	73921	74388	-	468	75	58	57	11.2548	8.59472	8.07608
M5A1C_00075	M5aI	75010	75789	-	780	381	474	758	34.3047	42.1438	64.4386
M5A1C_00076	M5aI	76116	76307	+	192	314	330	276	114.855	119.196	95.319
M5A1C_00077	M5aI	76346	76440	-	95	518	129	566	382.939	94.1707	395.061
M5A1C_00087	M5aI	87085	87759	+	675	96	71	219	9.98828	7.29464	21.5135
M5A1C_00091	M5aI	92254	93969	-	1716	891	962	868	36.4656	38.8783	33.5408
M5A1C_00101	M5aI	104816	105856	+	1041	538	672	1217	36.2957	44.768	77.5196
M5A1C_00103	M5aI	106740	108044	+	1305	325	306	709	17.4902	16.2615	36.0253
M5A1C_00105	M5aI	109030	109629	-	600	629	534	1071	73.6245	61.7219	118.361
M5A1C_00106	M5aI	109742	110170	+	429	815	795	678	133.421	128.517	104.796
M5A1C_00126	M5aI	128747	129424	+	678	228	268	695	23.6172	27.4129	67.9714
M5A1C_00127	M5aI	129429	130154	+	726	80	80	336	7.73885	7.64193	30.6884
M5A1C_00128	M5aI	130144	131517	+	1374	80	93	310	4.08909	4.69403	14.9605
M5A1C_00129	M5aI	131518	133854	+	2337	514	395	1131	15.4464	11.7216	32.0904
M5A1C_00132	M5aI	135301	136077	-	777	2312	2372	2824	208.973	211.711	240.999
M5A1C_00135	M5aI	138463	139557	-	1095	365	324	1436	23.41	20.5201	86.9584
M5A1C_00138	M5aI	141872	142834	+	963	1984	2253	2934	144.69	162.25	202.025
M5A1C_00139	M5aI	142856	143938	+	1083	1467	1609	2274	95.1316	103.033	139.23
M5A1C_00140	M5aI	143974	145140	-	1167	996	835	3548	59.9393	49.621	201.597
M5A1C_00141	M5aI	145118	146026	-	909	736	702	1839	56.864	53.5578	134.15
M5A1C_00147	M5aI	151605	152402	+	798	485	498	718	42.6837	43.2789	59.6613
M5A1C_00148	M5aI	152399	153283	-	885	561	649	1127	44.5187	50.857	84.4407
M5A1C_00161	M5aI	164918	165142	+	225	647	897	129	201.95	276.477	38.0171
M5A1C_00167	M5aI	171049	171657	+	609	443	390	224	51.0869	44.4116	24.3895
M5A1C_00170	M5aI	175087	177048	-	1962	105	94	48	3.75849	3.3226	1.62223
M5A1C_00178	M5aI	184835	185764	-	930	48	49	44	3.62478	3.65395	3.13719
M5A1C_00179	M5aI	185778	186242	-	465	16	19	6	2.41652	2.83368	0.855598
M5A1C_00185	M5aI	193043	193606	+	564	4551	4865	9458	566.697	598.209	1111.97
M5A1C_00194	M5aI	203674	203979	+	306	101	111	122	23.1805	25.1565	26.4369
M5A1C_00200	M5aI	210075	210368	-	294	1781	2113	762	425.441	498.427	171.862
M5A1C_00202	M5aI	212405	213115	+	711	2747	3135	3519	271.339	305.786	328.187
M5A1C_00206	M5aI	216486	217235	-	750	79	83	117	7.39757	7.67479	10.3442
M5A1C_00212	M5aI	222742	223386	+	645	2367	2720	657	257.728	292.455	67.5425
M5A1C_00215	M5aI	226914	226990	+	77	448	339	939	408.611	305.322	808.623
M5A1C_00216	M5aI	228076	228164	-	89	25	17	30	19.7276	13.2467	22.3513
M5A1C_00221	M5aI	234123	234680	+	558	276	346	305	34.7375	43.0023	36.2441
M5A1C_00227	M5aI	244542	245546	+	1005	1144	941	1734	79.9435	64.9341	114.407
M5A1C_00228	M5aI	245812	245919	+	108	613	595	970	398.621	382.07	595.552
M5A1C_00229	M5aI	246289	246396	+	108	138	117	244	89.7384	75.1297	149.809
M5A1C_00230	M5aI	246480	248156	-	1677	1938	2125	1973	81.1603	87.877	78.0127
M5A1C_00231	M5aI	248153	248350	-	198	302	404	227	107.119	141.503	76.0207
M5A1C_00232	M5aI	248347	249903	-	1557	4479	4847	3742	202.03	215.891	159.363
M5A1C_00233	M5aI	250071	250259	+	189	709	810	336	263.456	297.216	117.882
M5A1C_00234	M5aI	250271	251008	+	738	3809	3941	1534	362.475	370.339	137.829
M5A1C_00243	M5aI	267473	269524	+	2052	2949	3112	917	100.93	105.175	29.6322
M5A1C_00249	M5aI	275192	275620	-	429	137	139	138	22.4278	22.4702	21.3301
M5A1C_00255	M5aI	281580	282422	-	843	1530	1856	1411	127.464	152.686	110.987
M5A1C_00259	M5aI	286148	286270	-	123	753	576	284	429.945	324.763	153.103
M5A1C_00262	M5aI	289425	289556	-	132	26	27	28	13.8332	14.1853	14.0655
M5A1C_00268	M5aI	293913	294587	+	675	141	96	295	14.6703	9.86318	28.9794
M5A1C_00273	M5aI	300001	300309	+	309	439	421	1289	99.7767	94.4872	276.609
M5A1C_00280	M5aI	307096	308247	+	1152	701	679	897	42.7355	40.8758	51.6311
M5A1C_00287	M5aI	315234	316247	-	1014	212	131	1099	14.6832	8.95948	71.8673
M5A1C_00309	M5aI	338169	338795	-	627	825	973	797	92.408	107.62	84.2873
M5A1C_00310	M5aI	338938	339297	+	360	527	525	302	102.809	101.136	55.6257
M5A1C_00311	M5aI	339312	339590	-	279	78	91	446	19.6342	22.6197	105.999
M5A1C_00324	M5aI	353549	354829	+	1281	895	836	2664	49.0679	45.2592	137.898
M5A1C_00331	M5aI	361479	362795	+	1317	539	448	202	28.7426	23.5907	10.1704
M5A1C_00336	M5aI	366480	366800	-	321	10241	12238	1038	2240.58	2643.96	214.419
M5A1C_00338	M5aI	368715	369206	-	492	686	680	732	97.9224	95.8503	98.6546
M5A1C_00339	M5aI	369454	370092	-	639	171	174	221	18.794	18.8842	22.9331
M5A1C_00363	M5aI	405019	405702	-	684	357	369	1195	36.6552	37.4128	115.847
M5A1C_00367	M5aI	411507	412298	+	792	243	214	126	21.5479	18.7386	10.5491
M5A1C_00368	M5aI	412295	412828	+	534	34	37	48	4.47158	4.80518	5.96034
M5A1C_00369	M5aI	412818	413258	+	441	31	30	46	4.93681	4.71772	6.91657
M5A1C_00385	M5aI	430411	430578	+	168	1113	1080	453	465.274	445.825	178.797
M5A1C_00393	M5aI	437488	437706	-	219	1627	1332	1205	521.755	421.803	364.85
M5A1C_00394	M5aI	437703	438725	-	1023	1230	1463	1515	84.4409	99.1786	98.1993
M5A1C_00395	M5aI	438807	439526	-	720	95	84	286	9.26647	8.09089	26.3393
M5A1C_00397	M5aI	440597	442087	+	1491	4174	5815	394	196.607	270.472	17.5223
M5A1C_00401	M5aI	446593	446793	+	201	235	256	144	82.1098	88.327	47.5048
M5A1C_00405	M5aI	448961	449683	+	723	3073	3736	2602	298.502	358.359	238.638
M5A1C_00442	M5aI	470776	471144	+	369	667	695	1009	126.947	130.619	181.316
M5A1C_00451	M5aI	477836	478309	+	474	13915	14773	6023	2061.71	2161.42	842.57
M5A1C_00455	M5aI	480275	480532	+	258	631	676	1300	171.764	181.709	334.114
M5A1C_00457	M5aI	482070	482184	+	115	29203	282	2061	17834.2	170.059	1188.37
M5A1C_00458	M5aI	482410	482631	-	222	197	214	110	62.3213	66.8514	32.8557
M5A1C_00467	M5aI	493099	493341	-	243	30	37	170	8.67038	10.5595	46.3889
M5A1C_00475	M5aI	501911	502897	+	987	976	856	5782	69.4474	60.1459	388.448
M5A1C_00479	M5aI	505525	509322	+	3798	2293	2124	11634	42.4006	38.7837	203.117
M5A1C_00483	M5aI	512719	512922	+	204	281	235	127	96.7385	79.889	41.2805
M5A1C_00487	M5aI	516302	516568	-	267	1343	1835	344	353.255	476.622	85.4316
M5A1C_00497	M5aI	523968	525734	+	1767	47	27	26	1.86803	1.05968	0.975682
M5A1C_00499	M5aI	527178	527876	+	699	32	29	13	3.21511	2.8772	1.23321
M5A1C_00518	M5aI	549064	550497	-	1434	5832	6332	6084	285.622	306.225	281.327
M5A1C_00532	M5aI	559995	560267	-	273	64	58	71	16.4642	14.7338	17.2452
M5A1C_00546	M5aI	572808	572894	+	87	2150	2031	8265	1735.57	1618.97	6299.34
M5A1C_00548	M5aI	574699	574775	+	77	1433	1757	6345	1307.01	1582.45	5464.02
M5A1C_00560	M5aI	589417	589848	-	432	23	15	33	3.7391	2.408	5.06526
M5A1C_00561	M5aI	589892	590662	-	771	86	69	97	7.83371	6.20646	8.34236
M5A1C_00562	M5aI	590662	591057	-	396	45	35	27	7.98069	6.12946	4.52106
M5A1C_00564	M5aI	591566	592240	-	675	69	49	35	7.17907	5.03433	3.43824
M5A1C_00565	M5aI	592237	593340	-	1104	102	69	63	6.48865	4.3344	3.78393
M5A1C_00566	M5aI	593358	594242	-	885	54	43	28	4.28523	3.36957	2.09791
M5A1C_00567	M5aI	594239	595168	-	930	48	33	36	3.62478	2.46082	2.56679
M5A1C_00569	M5aI	595505	597172	-	1668	92	87	26	3.8736	3.6172	1.03359
M5A1C_00571	M5aI	598430	598552	-	123	9	10	2	5.13879	5.63825	1.07819
M5A1C_00572	M5aI	598549	599439	-	891	29	26	13	2.28583	2.0237	0.967469
M5A1C_00574	M5aI	600793	601671	-	879	608	620	3163	48.5778	48.9162	238.606
M5A1C_00576	M5aI	602897	603421	+	525	3242	3793	3007	433.687	501.041	379.792
M5A1C_00577	M5aI	603415	603918	+	504	2850	3213	2757	397.134	442.109	362.725
M5A1C_00578	M5aI	603905	604189	-	285	177	197	366	43.6166	47.937	85.1545
M5A1C_00579	M5aI	604245	604688	+	444	839	890	1473	132.71	139.013	219.984
M5A1C_00581	M5aI	605315	605962	+	648	448	541	205	48.5541	57.8991	20.9773
M5A1C_00582	M5aI	606035	607075	+	1041	837	803	3020	56.4674	53.4951	192.366
M5A1C_00585	M5aI	608481	608867	-	387	1289	1349	931	233.919	241.741	159.518
M5A1C_00588	M5aI	611838	612839	+	1002	479	502	1211	33.5731	34.7445	80.1397
M5A1C_00593	M5aI	616568	617035	-	468	26	15	31	3.90167	2.22277	4.39225
M5A1C_00606	M5aI	631616	632026	+	411	42	48	27	7.1768	8.09933	4.35606
M5A1C_00607	M5aI	632060	632221	-	162	359	342	61	155.633	146.407	24.9681
M5A1C_00611	M5aI	634481	635467	-	987	130	213	262	9.25016	14.9662	17.6017
M5A1C_00613	M5aI	636258	636557	-	300	3277	3416	3118	767.147	789.671	689.17
M5A1C_00627	M5aI	649264	649767	-	504	84	100	460	11.705	13.76	60.52
M5A1C_00650	M5aI	678288	678587	+	300	805	770	660	188.451	178	145.879
M5A1C_00651	M5aI	678674	678749	-	76	9	5	34	8.31672	4.56253	29.6645
M5A1C_00658	M5aI	685959	687566	-	1608	32829	36922	968	1433.82	1592.39	39.9173
M5A1C_00670	M5aI	696474	697094	-	621	654	421	1649	73.9621	47.0154	176.076
M5A1C_00671	M5aI	697201	698607	+	1407	1127	1194	1387	56.2539	58.8518	65.3663
M5A1C_00677	M5aI	704883	705935	-	1053	44	33	43	2.93459	2.17338	2.70777
M5A1C_00683	M5aI	713028	713696	-	669	4293	4230	2612	450.669	438.494	258.892
M5A1C_00686	M5aI	716139	716561	+	423	1016	1083	1170	168.685	177.557	183.407
M5A1C_00689	M5aI	717414	717989	+	576	3681	4696	3897	448.814	565.399	448.621
M5A1C_00692	M5aI	720980	722803	+	1824	236	271	411	9.08679	10.3037	14.9413
M5A1C_00703	M5aI	734012	736195	+	2184	791	889	3952	25.4359	28.2292	119.987
M5A1C_00711	M5aI	743078	743572	+	495	504	566	964	71.507	79.2977	129.135
M5A1C_00713	M5aI	744660	744947	+	288	301	314	171	73.4002	75.6113	39.3709
M5A1C_00715	M5aI	745910	746470	-	561	775	873	508	97.0202	107.92	60.0444
M5A1C_00718	M5aI	750215	750304	-	90	22	33	318	17.1674	25.4285	234.291
M5A1C_00719	M5aI	750328	750516	-	189	60	92	1293	22.2953	33.7579	453.637
M5A1C_00720	M5aI	750698	751036	-	339	115	118	208	23.8244	24.1397	40.6851
M5A1C_00725	M5aI	755381	755515	+	135	20	15	8	10.4045	7.70561	3.92941
M5A1C_00727	M5aI	757417	757492	-	76	39	39	253	36.0391	35.5877	220.739
M5A1C_00728	M5aI	757598	758314	-	717	1102	1117	723	107.941	108.04	66.8637
M5A1C_00735	M5aI	765759	766085	+	327	1092	1098	2470	234.53	232.865	500.865
M5A1C_00736	M5aI	766139	766855	+	717	991	948	1485	97.0684	91.6935	137.334
M5A1C_00739	M5aI	768755	769741	-	987	38	36	18	2.70389	2.5295	1.20928
M5A1C_00743	M5aI	772068	772634	-	567	579	576	1076	71.7164	70.4513	125.835
M5A1C_00752	M5aI	779159	779617	-	459	93	132	297	14.2296	19.9439	42.9057
M5A1C_00759	M5aI	789931	790587	-	657	708	768	1094	75.6817	81.0672	110.414
M5A1C_00761	M5aI	791246	791953	-	708	667	784	767	66.1631	76.7949	71.8346
M5A1C_00762	M5aI	791954	792532	-	579	918	1118	1237	111.349	133.91	141.665
M5A1C_00763	M5aI	792557	792982	-	426	1198	1319	687	197.501	214.726	106.935
M5A1C_00769	M5aI	798694	799461	+	768	4972	6113	1913	454.667	552.005	165.168
M5A1C_00780	M5aI	811109	811693	+	585	2951	3551	3896	354.272	420.963	441.606
M5A1C_00794	M5aI	826661	826798	+	138	43	46	61	21.8833	23.1168	29.3104
M5A1C_00796	M5aI	827112	827522	+	411	2671	3049	2212	456.41	514.476	356.874
M5A1C_00804	M5aI	834900	835616	-	717	164	181	141	16.0638	17.5069	13.0398
M5A1C_00809	M5aI	839723	839796	+	74	328	231	508	311.29	216.486	455.201
M5A1C_00813	M5aI	842111	842263	-	153	57	50	27	26.1641	22.6636	11.7016
M5A1C_00818	M5aI	848239	849117	-	879	26	23	17	2.07734	1.81463	1.28242
M5A1C_00824	M5aI	855947	856336	-	390	7	24	34	1.26054	4.26772	5.78077
M5A1C_00839	M5aI	875607	877550	-	1944	121	103	248	4.37132	3.67443	8.45915
M5A1C_00841	M5aI	878595	878867	-	273	57	73	72	14.6634	18.5443	17.488
M5A1C_00842	M5aI	879137	879367	+	231	4033	4214	982	1226.14	1265.12	281.884
M5A1C_00843	M5aI	879379	879651	+	273	4115	4448	1119	1058.6	1129.93	271.793
M5A1C_00858	M5aI	893698	893907	-	210	746	1205	181	249.484	397.94	57.1519
M5A1C_00860	M5aI	894647	895369	+	723	228	223	668	22.1472	21.3903	61.2646
M5A1C_00861	M5aI	895764	896369	+	606	2342	1248	31772	271.417	142.821	3476.51
M5A1C_00865	M5aI	900694	901344	+	651	107	82	2019	11.5432	8.73539	205.649
M5A1C_00867	M5aI	902256	902840	-	585	107	82	1037	12.8455	9.72092	117.542
M5A1C_00868	M5aI	902845	903546	-	702	209	114	580	20.909	11.262	54.7851
M5A1C_00871	M5aI	906264	906752	-	489	12	10	36	1.72344	1.41821	4.88163
M5A1C_00875	M5aI	910199	911374	-	1176	108	99	86	6.4497	5.83818	4.84912
M5A1C_00881	M5aI	918451	919794	+	1344	564	533	456	29.4716	27.5028	22.4976
M5A1C_00882	M5aI	920117	921244	-	1128	61	60	49	3.7979	3.68886	2.88044
M5A1C_00887	M5aI	926038	926364	-	327	36	46	113	7.73175	9.75572	22.9141
M5A1C_00895	M5aI	934546	935025	+	480	183	198	475	26.7752	28.6071	65.6181
M5A1C_00903	M5aI	943303	943527	-	225	64	47	80	19.9766	14.4865	23.5765
M5A1C_00904	M5aI	943874	943972	+	99	18	24	27	12.7691	16.8122	18.0842
M5A1C_00909	M5aI	948881	949348	+	468	39	36	50	5.85251	5.33465	7.08428
M5A1C_00910	M5aI	949339	949902	+	564	25	35	55	3.11304	4.30366	6.46629
M5A1C_00911	M5aI	949899	950306	+	408	36	38	43	6.19677	6.45911	6.98843
M5A1C_00912	M5aI	950291	950614	+	324	73	93	82	15.8234	19.9062	16.7819
M5A1C_00920	M5aI	966488	967354	-	867	250	245	449	20.2509	19.5973	34.3399
M5A1C_00922	M5aI	968645	969097	-	453	13	15	13	2.01543	2.29637	1.9029
M5A1C_00930	M5aI	975172	975663	-	492	11	12	13	1.57018	1.69148	1.75206
M5A1C_00934	M5aI	977073	977423	-	351	21	23	9	4.2018	4.54433	1.70023
M5A1C_00944	M5aI	987588	988547	+	960	313	217	660	22.8979	15.6761	45.5873
M5A1C_00946	M5aI	989187	990326	+	1140	310	277	735	19.0977	16.8509	42.7518
M5A1C_00950	M5aI	992231	993286	+	1056	343	232	682	22.8115	15.2361	42.8245
M5A1C_00962	M5aI	1002097	1002173	-	77	626	259	4395	570.961	233.27	3784.77
M5A1C_00963	M5aI	1002218	1002294	-	77	286	246	6406	260.855	221.561	5516.55
M5A1C_00964	M5aI	1002342	1002418	-	77	628	317	12184	572.786	285.508	10492.3
M5A1C_00982	M5aI	1021222	1022619	+	1398	533	568	95	26.7758	28.1767	4.50597
M5A1C_01009	M5aI	1058075	1060630	+	2556	1540	1589	1884	42.3139	43.1134	48.8755
M5A1C_01010	M5aI	1060642	1062201	+	1560	1804	1820	1842	81.2148	80.9089	78.2954
M5A1C_01011	M5aI	1062198	1062749	+	552	246	272	292	31.2982	34.1727	35.0764
M5A1C_01012	M5aI	1062764	1063822	+	1059	630	691	604	41.7799	45.2514	37.8192
M5A1C_01013	M5aI	1063832	1064578	+	747	329	392	403	30.9313	36.3928	35.773
M5A1C_01014	M5aI	1064560	1065210	+	651	331	334	459	35.7084	35.5807	46.7523
M5A1C_01016	M5aI	1068122	1068274	-	153	85	98	97	39.0167	44.4206	42.0389
M5A1C_01031	M5aI	1080890	1081267	-	378	40	26	79	7.43175	4.77014	13.8582
M5A1C_01045	M5aI	1095284	1096336	+	1053	35	34	45	2.33433	2.23924	2.83371
M5A1C_01047	M5aI	1096917	1097588	+	672	28	24	31	2.92625	2.4768	3.05889
M5A1C_01048	M5aI	1097692	1097901	+	210	25	20	1034	8.36072	6.60481	326.492
M5A1C_01050	M5aI	1098643	1099593	+	951	55	59	88	4.06168	4.3025	6.13583
M5A1C_01056	M5aI	1107445	1108251	+	807	31	29	18	2.69781	2.49215	1.47901
M5A1C_01057	M5aI	1108268	1108519	+	252	19	13	35	5.29513	3.5776	9.20956
M5A1C_01059	M5aI	1109279	1110544	-	1266	111	124	105	6.15761	6.79262	5.49955
M5A1C_01060	M5aI	1110510	1110998	-	489	31	37	16	4.45221	5.24738	2.16961
M5A1C_01061	M5aI	1110991	1111731	-	741	55	30	44	5.21276	2.80771	3.93737
M5A1C_01062	M5aI	1111903	1112223	+	321	7	8	18	1.5315	1.72836	3.71825
M5A1C_01065	M5aI	1115004	1115999	-	996	73	56	52	5.14739	3.89922	3.46191
M5A1C_01068	M5aI	1117926	1120295	-	2370	185	108	51	5.48209	3.16028	1.4269
M5A1C_01069	M5aI	1120511	1120795	+	285	115	147	152	28.3385	35.7702	35.3647
M5A1C_01070	M5aI	1120871	1121215	+	345	560	592	346	113.997	119.001	66.501
M5A1C_01073	M5aI	1123033	1123854	-	822	1917	1943	426	163.785	163.927	34.3644
M5A1C_01074	M5aI	1123851	1124768	-	918	1684	1650	352	128.832	124.65	25.4256
M5A1C_01082	M5aI	1132097	1134292	+	2196	153	114	119	4.89308	3.60016	3.59324
M5A1C_01084	M5aI	1135937	1136884	-	948	329	330	536	24.3731	24.141	37.4911
M5A1C_01098	M5aI	1150092	1150502	+	411	4585	4178	2295	783.467	704.979	370.265
M5A1C_01111	M5aI	1165600	1165959	-	360	14	6	15	2.73117	1.15584	2.76287
M5A1C_01113	M5aI	1166890	1167252	-	363	13	3	6	2.51513	0.573144	1.09601
M5A1C_01117	M5aI	1170379	1171056	+	678	435	168	150	45.0591	17.1842	14.6701
M5A1C_01119	M5aI	1171925	1172803	+	879	2267	912	624	181.128	71.9541	47.0725
M5A1C_01120	M5aI	1172940	1173053	-	114	14	16	23	8.62475	9.7334	13.3781
M5A1C_01126	M5aI	1178970	1179062	+	93	10208	5760	10616	7708.7	4295.26	7569.19
M5A1C_01127	M5aI	1179067	1179143	+	77	112	128	3088	102.153	115.284	2659.24
M5A1C_01128	M5aI	1179204	1179280	+	77	271	311	5883	247.173	280.104	5066.17
M5A1C_01129	M5aI	1179477	1179553	+	77	70	73	1095	63.8455	65.7479	942.963
M5A1C_01140	M5aI	1189598	1189933	-	336	49	62	135	10.2419	12.7968	26.6419
M5A1C_01149	M5aI	1198500	1198931	-	432	42	35	59	6.82792	5.61867	9.05607
M5A1C_01152	M5aI	1200917	1201267	+	351	4099	3920	1208	820.151	774.512	228.208
M5A1C_01155	M5aI	1202914	1203093	-	180	815	960	1382	317.986	369.869	509.105
M5A1C_01163	M5aI	1212377	1213471	+	1095	283	280	213	18.1508	17.7335	12.8984
M5A1C_01168	M5aI	1217156	1218349	+	1194	436	450	513	25.6452	26.1371	28.4895
M5A1C_01177	M5aI	1226580	1227428	-	849	79	105	15	6.53495	8.57691	1.17153
M5A1C_01180	M5aI	1229715	1230119	+	405	38	36	479	6.58949	6.16449	78.4245
M5A1C_01181	M5aI	1230119	1231720	+	1602	253	208	985	11.0913	9.00431	40.7704
M5A1C_01182	M5aI	1232870	1233556	+	687	321	312	181	32.8149	31.4954	17.47
M5A1C_01183	M5aI	1233567	1233833	+	267	951	1025	321	250.145	266.233	79.7196
M5A1C_01184	M5aI	1233884	1234621	+	738	524	621	184	49.8653	58.3559	16.5323
M5A1C_01185	M5aI	1234554	1235291	-	738	455	590	157	43.299	55.4428	14.1064
M5A1C_01186	M5aI	1235342	1235608	-	267	922	1061	310	242.517	275.584	76.9878
M5A1C_01203	M5aI	1249481	1249918	+	438	275	301	568	44.0942	47.6587	85.9895
M5A1C_01204	M5aI	1249973	1251343	+	1371	172	122	161	8.81078	6.17123	7.78681
M5A1C_01205	M5aI	1251349	1251831	-	483	390	340	448	56.7075	48.8181	61.5038
M5A1C_01207	M5aI	1253059	1253568	-	510	302	311	637	41.5872	42.2902	82.821
M5A1C_01210	M5aI	1256183	1257055	+	873	440	413	528	35.3966	32.8084	40.1043
M5A1C_01217	M5aI	1266025	1266139	+	115	66137	855	4424	40389.6	515.606	2550.87
M5A1C_01219	M5aI	1267758	1268084	-	327	169	170	374	36.2963	36.0538	75.8395
[truncated: 3,277 more rows]

## Sheet: DEGs (p<0.05)
Geneid	Base Mean (rlog norm counts)	log2 Fold Change (Nfix/Nrich)	Adjusted p value (FDR)
nifH	306210	12.4771	0
nifK_1	26283.4	11.9672	4.27656e-126
M5A1C_01724	17662.7	11.8532	3.50814e-93
nifK_2	171155	11.5598	3.23817e-292
cmpC	10325.1	11.4936	3.99501e-71
M5A1C_01716	4815.95	11.3933	1.33711e-37
nifD_1	29030.3	11.248	2.43715e-178
leuA_2	33976.6	11.2119	1.47322e-208
M5A1C_01715	22290.3	11.1888	3.13485e-156
surA_1	14807.6	11.0137	1.72162e-112
nifD_2	221939	11.0046	0
M5A1C_01720	9797.9	11.0028	2.42712e-84
nifS	38859.5	10.9906	2.4498e-216
nrtA	17970.3	10.971	4.46434e-135
M5A1C_01723	136507	10.9703	0
nifU_2	31088.8	10.9683	5.8982e-204
cmpB_1	9437.87	10.7788	7.3264e-86
nifF	47764.1	10.4807	1.80475e-273
moaA_1	28030	10.0271	1.95584e-207
rutA	8813.06	9.94274	1.29919e-104
M5A1C_01709	15314.7	9.25408	3.26227e-191
gabR_4	14976.4	9.22182	1.97611e-179
rutB_1	3200.84	9.218	1.31048e-58
norW_2	48041.7	9.0668	1.33062e-297
nifL	17912.8	8.94145	4.59042e-186
porA_1	49882.2	8.87393	0
ophA1	2888.97	8.6545	6.93072e-70
oxyR_3	84462.6	8.51656	0
rutF	823.036	8.42758	9.75766e-27
rutE	1144.5	8.31811	7.70351e-36
rutC	2446.85	8.29888	5.54383e-67
rutD	3114.26	8.02491	4.15041e-89
kshA	1707.15	8.02003	4.94263e-52
artM_4	309.514	8.01585	6.30325e-13
tauA_1	9654.88	8.0019	7.65685e-167
narB	27750.4	7.88742	3.20136e-240
braC_2	3700.45	7.68807	6.49325e-110
pdtaR	16594.6	7.55009	1.18591e-205
nifA_1	13044.5	7.51735	1.11046e-147
yecS_4	304.351	7.40518	1.53014e-15
livF_3	14986.7	7.32646	1.23764e-188
rbsA_2	1109.65	7.27112	1.93367e-47
livH_5	19627.3	7.18682	1.60621e-215
M5A1C_03305	165.176	7.10732	6.75782e-10
yecS_5	3133.33	7.10525	1.3566e-101
hsaA	882.822	7.06601	2.47527e-41
fliY_7	4955.83	6.96971	2.85926e-129
luxR	5763.43	6.9651	2.22289e-123
glnK	36789.6	6.94904	4.89333e-226
M5A1C_01949	9331.21	6.73623	2.87289e-169
patA	226790	6.72665	1.72045e-156
metI_1	677.851	6.68322	1.8659e-36
M5A1C_01950	1227.43	6.6773	2.87785e-52
pip	1343.64	6.60593	3.54336e-64
astC	3669.65	6.60169	5.74279e-116
cmpB_2	1387.3	6.59052	9.41182e-63
ecfA1_2	3387.41	6.50883	9.25982e-113
yxeO_2	4413.39	6.46946	8.02431e-122
oppA_3	2166.13	6.4601	7.94517e-86
argT_1	19069.9	6.42814	2.918e-171
ywrD	2019.39	6.39414	8.73873e-82
hisQ_3	2296.44	6.34668	2.35038e-87
M5A1C_02143	572.976	6.31313	1.65794e-33
astD	2193.17	6.27987	2.14254e-85
amtB	48253.5	6.25497	9.56333e-157
argE_3	397.601	6.20028	8.88224e-26
gsiA_19	1702.33	6.18291	3.35814e-75
laaA	1393.99	6.18	5.52619e-66
lptB_4	840.893	6.1285	6.05867e-48
gsiD_3	628.517	6.12339	1.26956e-35
gsiA_18	2382.04	6.11965	4.62276e-81
astB	2965.53	6.05877	1.05908e-98
livH_2	4379.48	6.03612	1.89987e-116
M5A1C_02642	465.481	6.01135	1.76912e-30
aruG	1356.72	6.01036	5.19552e-63
rutG	3409.12	5.99312	4.73636e-109
mdlY	1372.88	5.94676	6.37437e-61
aroP_1	6735.22	5.94298	2.59796e-126
metN2_1	442.788	5.93869	1.24565e-29
guaD	3294.2	5.87929	3.42948e-103
rbsC_3	451.381	5.85014	6.92799e-30
livF_2	2651.91	5.80111	4.08702e-96
M5A1C_02407	3214.83	5.78251	4.61864e-102
sdh_2	479.929	5.73102	4.34783e-30
zraP	834.322	5.68053	4.97005e-49
gatA_2	864.061	5.6785	7.06056e-49
gsiC_3	1333.12	5.65181	9.40852e-66
M5A1C_02641	265.544	5.61305	5.38211e-20
amaB_2	3820.77	5.6075	6.15962e-105
ykfB	320.217	5.5933	3.92826e-22
ddpC_2	523.903	5.59319	8.04188e-34
livH_6	750.098	5.5805	2.3195e-45
prs_1	2391.37	5.57845	1.17613e-65
cysA_2	995.759	5.51906	4.25948e-55
proA_1	106.834	5.46748	4.35433e-09
M5A1C_00658	25274.2	5.43489	1.73583e-130
amiC_2	9815.21	5.43458	4.01928e-124
eutC_2	3146.4	5.34677	1.43852e-72
ipdC	3888.61	5.27645	7.64076e-97
opd	1020.68	5.26211	4.84455e-54
sorB_1	115.134	5.25147	3.31836e-10
dapE_2	597.466	5.24827	2.27286e-37
M5A1C_03307	686.673	5.24253	2.52545e-41
glnH_3	246.529	5.21153	1.66435e-18
gsiC_1	1125.97	5.18986	4.40061e-58
eutB_2	6159.58	5.18457	9.02312e-97
bhsA_4	3830.09	5.11166	4.70286e-74
gltC_5	873.511	5.10232	4.06644e-41
gsiA_8	621.616	5.09694	1.03554e-38
phoH	2367.15	5.08728	5.77246e-64
artJ_1	512.674	5.08163	5.36459e-30
efe_1	495.266	5.03122	3.57932e-33
M5A1C_02556	444.683	4.99541	5.03557e-29
mcbR	1702.15	4.96327	1.73898e-67
M5A1C_03309	1207.58	4.87093	2.3159e-57
astE	1050.88	4.85057	2.85691e-49
serA_1	226.49	4.84283	5.79533e-18
xlnD	888.983	4.73264	1.08064e-44
gsiA_9	793.987	4.70663	1.25198e-42
cbl_2	16119.3	4.60599	7.31728e-82
accA1	1089.08	4.51722	4.82502e-49
M5A1C_03308	1888.14	4.49806	9.41601e-62
ygeW	135.318	4.47078	3.07721e-11
M5A1C_02997	2238.92	4.44852	1.83911e-61
glgS	48095.2	4.44729	1.11135e-79
glmS_1	290.787	4.43632	5.10757e-21
pepQ_1	324.057	4.40749	1.75149e-22
dapA_4	268.847	4.389	1.24123e-18
ghrA_1	759.841	4.34868	4.32804e-37
fucA_2	527.301	4.32562	1.01564e-31
bfd	5203.95	4.29247	9.60995e-76
manZ_2	189.87	4.27698	9.7257e-15
recN	11531.2	4.23608	1.3747e-71
livF_5	545.923	4.21418	1.09188e-31
rcsA	406.723	4.20412	6.13524e-24
codA_2	360.435	4.19958	8.43458e-22
M5A1C_01951	2201.19	4.17291	1.80287e-56
yohC	2415.62	4.16198	1.45654e-52
puuE	1169.82	4.10112	4.26341e-45
fusA_2	4937.06	4.07124	1.16134e-71
ysnE	340.098	4.06795	3.72073e-22
M5A1C_03124	29113.5	4.05016	1.23795e-66
M5A1C_03535	16342.9	4.05008	7.33539e-81
M5A1C_03783	555.401	4.03755	5.85712e-28
pckA_2	4235.5	4.03215	6.84876e-66
raiA	20311.1	4.02621	8.90503e-81
sulA	13357	4.02619	2.73361e-72
M5A1C_01811	2186.58	3.98068	3.28526e-56
nrdI	96.4297	3.96896	3.65203e-08
M5A1C_00397	3703.4	3.93096	1.53903e-45
agaC_1	158.873	3.92216	9.75677e-12
ycgE_1	5805.02	3.89192	4.41883e-68
gbh_2	145.009	3.87636	9.74944e-11
pspG	3227.89	3.85242	4.89099e-58
manX_2	177.599	3.84623	6.07186e-13
M5A1C_04234	2356.28	3.83691	3.56979e-52
gatA_1	375.857	3.78826	4.08588e-22
dpaL	134.64	3.76551	7.87326e-10
budC_3	1118.38	3.7313	2.15157e-37
ybbW_1	499.887	3.72613	5.26893e-26
codB	368.635	3.72545	2.30542e-20
M5A1C_00336	8366.8	3.7014	5.75688e-55
gcvT	3693.69	3.67946	5.83329e-52
M5A1C_01288	1957.27	3.67577	1.37489e-38
manX_4	71.3057	3.67569	4.33046e-06
M5A1C_02013	9407.42	3.67229	1.11697e-59
xylE_2	206.163	3.62022	1.17885e-13
ansB	5528.38	3.61403	5.72742e-53
fliY_5	967.363	3.60477	7.05209e-36
eutL_1	37.3427	3.58664	0.00113166
cysK_2	506.561	3.58303	1.48594e-24
gcvP	7655.37	3.57821	6.73676e-51
speG_1	833.72	3.51614	1.39652e-25
potF_2	7225.67	3.50744	5.17914e-55
tpa	680.157	3.49198	3.5307e-28
iolS_5	2573.14	3.45131	5.40113e-35
M5A1C_03620	2327.56	3.44696	9.81551e-30
yetF_1	544.655	3.42882	1.15853e-24
uspG_1	3043.62	3.42759	6.53166e-40
M5A1C_02157	194.245	3.42299	2.92723e-12
yqfA	7873.42	3.41461	3.07481e-55
bhsA_2	1763.01	3.4013	5.1071e-33
M5A1C_03125	9052.34	3.37724	8.33134e-50
umuC_1	1074.01	3.3615	9.9479e-34
prtS	3685.9	3.35128	4.3934e-33
M5A1C_02987	447.109	3.35116	3.17794e-21
iraM_2	1857.95	3.32468	1.56736e-35
ydcV_1	844.755	3.31999	4.67515e-29
M5A1C_02837	10291.2	3.31602	2.01474e-45
M5A1C_04778	267.145	3.30891	8.6597e-14
fepD	160.375	3.29837	3.74858e-10
M5A1C_01937	4437.92	3.27003	1.15466e-40
umuD_1	238.898	3.249	7.9203e-12
glnP_1	41.7216	3.24646	0.00116485
ygiW_2	956.721	3.24161	6.01496e-29
gsiB_1	1396.2	3.24139	4.88037e-35
treF	6443.24	3.24067	1.01027e-44
ureA	809.982	3.23396	5.81257e-28
M5A1C_03366	135.195	3.22488	1.73785e-08
ybdK	4361.52	3.22307	2.81889e-39
M5A1C_03619	1993.36	3.21666	3.56343e-31
feoB	17999.5	3.20843	1.00195e-47
M5A1C_02154	947.636	3.20836	5.54835e-29
M5A1C_04022	33551	3.20211	2.3195e-45
grxB	4661.52	3.19293	2.12405e-33
M5A1C_04859	391.284	3.19252	2.89514e-16
yiaW	371.388	3.18235	5.07785e-13
ctpF_1	28956	3.17926	8.72019e-48
tcyC_1	1669.87	3.14218	1.62543e-35
aidB	3105.19	3.14177	4.94042e-37
sufA	368.949	3.12557	1.19624e-15
arcC1_1	87.5448	3.11578	5.70783e-06
hisQ_1	6112.68	3.09454	8.41653e-44
ygaD_2	1044.35	3.06775	1.03116e-28
entC	42.3996	3.06749	0.00162589
M5A1C_02240	115.154	3.04772	1.78795e-06
yhbO	1300.63	3.04502	4.11899e-28
dinB	5300.68	3.04028	1.94689e-42
cho	6375.84	3.03712	4.01841e-39
rbsB_2	1466.7	3.03307	3.6532e-30
fepG	149.559	3.02558	1.10886e-08
sufD	1896.18	3.02419	3.7698e-33
M5A1C_02372	498.493	3.01996	2.62604e-16
fhuC	250.899	3.0145	2.09324e-12
M5A1C_04908	3659.04	3.01372	4.87852e-34
hyuA	76.2646	3.00394	3.30441e-05
ureD	1901.49	3.00371	1.42364e-33
feoC	6306.31	2.99803	1.99831e-42
yghA_1	691.046	2.98032	7.78816e-21
M5A1C_02167	815.783	2.9795	5.42756e-23
glnH_2	59.7734	2.97222	0.000251461
nrdE	375.824	2.96113	6.59398e-16
potA_4	3297.31	2.96065	3.28027e-34
sufC	1262.51	2.95693	1.39143e-26
gltI	23011	2.95108	1.47488e-34
hisJ_1	9397.38	2.94297	7.6819e-41
yqjI	2133.18	2.92724	3.26608e-32
cbpM	3383.14	2.91936	3.20372e-31
sufB	2363.88	2.90443	8.84556e-34
M5A1C_04465	323.539	2.90167	2.54935e-13
M5A1C_01177	70.4966	2.88251	0.000137679
feoA	2682.61	2.88235	6.40742e-33
M5A1C_01981	410.174	2.87015	5.12581e-16
cbpA	5754.99	2.86854	3.80283e-35
pspB	316.572	2.86851	3.67507e-13
potF_1	724.191	2.86386	5.81266e-21
nrdF	236.236	2.86057	3.68446e-11
M5A1C_01887	1481.2	2.8595	1.48581e-28
M5A1C_02821	498.781	2.8558	3.9289e-16
umuC_2	1167.54	2.85473	1.03286e-24
M5A1C_00161	592.725	2.84788	3.9289e-16
sodC	5295.12	2.84332	1.66058e-37
fadR_2	260.602	2.8404	8.25814e-12
opuBC_1	6517.94	2.83352	7.77082e-32
pspC	657.078	2.82675	2.49061e-20
prr	1262.16	2.82407	8.11074e-27
bepF_1	3166.71	2.82184	4.67981e-29
ygfU	63.2031	2.82085	0.000299272
argE_1	338.616	2.80032	1.09161e-12
M5A1C_00982	422.514	2.7977	1.7263e-15
pspA	5296.91	2.79518	9.83291e-36
M5A1C_00607	268.878	2.78393	1.01807e-11
iolG_1	127.157	2.77602	8.91534e-07
yecS_3	245.204	2.77365	5.9614e-11
cutS	130.858	2.76742	8.54534e-07
glpC	295.661	2.76251	1.45857e-11
tolC_2	351.951	2.76143	7.70396e-12
pphA	1029.46	2.75462	3.67532e-22
M5A1C_01787	742.912	2.75231	5.88082e-17
M5A1C_01952	2183.14	2.75074	1.87754e-28
dhaM	1508.93	2.74077	3.75778e-27
ynhG	3481.87	2.73169	3.20292e-31
uspB	2275.1	2.73118	2.0553e-25
M5A1C_02371	464.163	2.73035	2.04437e-15
kefA_1	1678.82	2.72743	1.59868e-26
M5A1C_03641	1401.55	2.72157	6.77026e-21
nadB	17353.7	2.715	3.15225e-31
M5A1C_00050	2519.41	2.70093	4.01752e-30
M5A1C_00858	755.382	2.69896	5.96036e-14
fhuD	310.41	2.68619	3.62274e-12
cspC_3	1903.77	2.68274	1.07689e-24
yusV_4	152.471	2.67963	2.06745e-07
M5A1C_02133	350.252	2.67945	4.62553e-13
xynB_3	1181.26	2.6775	2.53813e-20
M5A1C_02384	14495.7	2.67491	4.02289e-36
ureB	971.216	2.67082	3.79768e-22
czcO	232.856	2.66571	1.82414e-09
M5A1C_04960	465.436	2.66484	6.33695e-14
yhaK	411.54	2.6619	2.7854e-14
umuD_2	750.139	2.6459	2.68686e-19
M5A1C_00031	855.322	2.63903	1.63975e-16
glnQ_2	385.326	2.63839	2.8753e-13
sgrR_1	985.687	2.62303	5.10634e-17
tcyB	308.662	2.61613	5.85105e-11
sgcQ	305.712	2.60151	3.23009e-11
glnH_4	25305.3	2.59857	2.74803e-29
narJ_2	355.431	2.59577	5.63234e-12
M5A1C_03272	950.175	2.59116	2.74078e-18
M5A1C_01872	8631.97	2.58541	2.57787e-32
sufS	1817.88	2.58398	2.58319e-25
gcvH	2291.96	2.58216	5.8918e-27
hisP	6269.24	2.57093	1.56332e-31
bhsA_3	26.8702	2.56821	0.0333157
hisM_1	3269.11	2.54988	2.53655e-28
yjbJ	7833.62	2.54955	1.73977e-25
uxaC_2	34.1112	2.54913	0.0152941
ybcO	52.5864	2.53544	0.00339127
asnB	15703.8	2.51611	5.30362e-29
czcA	4456.96	2.50935	1.05106e-28
M5A1C_02311	169.657	2.50643	4.0195e-07
M5A1C_01074	1297.61	2.5054	4.89101e-22
narZ	1132.22	2.4958	2.29711e-18
higA	210.695	2.48221	2.85029e-08
hcrA	977.149	2.47642	3.33174e-19
M5A1C_02996	1377.04	2.47437	5.503e-22
M5A1C_00487	1243.25	2.47417	1.59391e-16
yciE	64.9369	2.47103	0.00131015
yehR	846.173	2.46832	3.4086e-15
M5A1C_02281	678.485	2.46366	2.92032e-16
iutA	290.106	2.45999	3.82399e-10
M5A1C_00032	13798.7	2.44854	1.8496e-28
M5A1C_03664	88.7985	2.44731	0.000191283
M5A1C_05193	31.9646	2.44708	0.0238777
iga	779.85	2.44393	4.09493e-16
M5A1C_01746	1016.85	2.44291	8.61902e-17
M5A1C_01073	1508.31	2.44196	6.30814e-22
pobR_3	49.4468	2.43854	0.00530878
pucG	448.072	2.42395	9.0657e-13
melB	203.925	2.40378	1.26555e-07
M5A1C_03740	1333.88	2.39537	6.44528e-16
hspQ	6271.45	2.38531	8.5436e-20
potA_2	671.555	2.38208	2.6966e-15
araA	224.896	2.38134	4.09321e-08
M5A1C_03011	37.3948	2.37862	0.021704
M5A1C_01990	2257.72	2.37565	5.63691e-21
M5A1C_02937	610.976	2.37534	9.88755e-15
glnP_3	4685.82	2.37474	6.67796e-23
hyi_1	281.487	2.37402	1.76118e-09
fes_1	90.9432	2.36329	0.000217657
efeO	292.553	2.36061	1.40475e-09
yciF	73.9722	2.36005	0.000940855
fucP_2	30.1684	2.3558	0.0344224
apxIB_1	170.521	2.35143	1.04583e-06
yusV_1	276.829	2.34747	4.21718e-09
M5A1C_02952	363.312	2.34657	6.96029e-11
erfK	3154.05	2.34199	3.79953e-24
ygdR_2	1367.87	2.34027	2.03602e-18
yehY_1	6605.05	2.33748	8.4107e-26
pagP_1	833.982	2.33524	1.84177e-16
M5A1C_00842	3244.9	2.33281	1.20782e-23
M5A1C_03303	825.798	2.32585	8.80581e-16
glnA	69002.3	2.32578	2.06449e-22
otsA	16278.7	2.32523	3.79603e-24
treY	2610.23	2.32066	1.51064e-22
ydcU	317.178	2.31606	1.12805e-09
M5A1C_02312	101.191	2.31337	0.000133096
M5A1C_04728	91.2418	2.31029	0.000392487
chaB	745.974	2.28943	4.74799e-15
ureC	4480.34	2.28082	2.93524e-24
M5A1C_04573	2810.79	2.28067	9.82891e-22
gltK_1	3379.05	2.27721	3.77142e-20
nrdH	82.7153	2.27279	0.000699111
amaB_1	620.285	2.27235	9.1569e-14
M5A1C_01259	537.57	2.27224	1.12756e-12
sra	702.839	2.27213	2.6154e-13
rhmT_2	63.4452	2.26822	0.0028394
nadA	4123.19	2.26765	6.75206e-20
osmY_3	9256.68	2.26524	9.39382e-21
M5A1C_00042	229.978	2.25675	1.83803e-07
ynfM_1	5201.89	2.25615	1.61183e-21
M5A1C_02359	1544.35	2.25443	6.51787e-19
M5A1C_03584	647.544	2.25362	7.66865e-12
uspF	1645.43	2.25166	2.33835e-15
ygdR_4	1191.34	2.24914	6.79327e-17
M5A1C_03029	1670.46	2.24569	1.41855e-19
yccX	1322.97	2.24152	1.04179e-15
exbD_1	1073.09	2.24114	6.64715e-16
ureE	661.653	2.23438	7.68632e-13
shlB_2	169.757	2.22433	3.55926e-06
catA	61.6197	2.22175	0.00406932
M5A1C_02073	36.9486	2.21995	0.0273008
M5A1C_00212	2018.62	2.21694	2.74078e-18
dhbE_2	98.1153	2.2143	0.000738229
otsB	14059.7	2.21107	1.09959e-24
ccpA_4	137.597	2.20922	2.59127e-05
cspG	38176.6	2.20716	1.60088e-20
narY	638.102	2.20678	1.46157e-12
fecA_2	66.9187	2.20113	0.0028394
M5A1C_00843	3399.95	2.19913	7.23331e-21
lacY_6	130.589	2.1983	4.36971e-05
treZ	1357.13	2.19788	7.70818e-17
bglK_2	734.639	2.191	1.29415e-12
citA_1	1508.98	2.18833	8.45757e-18
ugl_2	183.376	2.18189	3.51765e-06
M5A1C_02783	129.173	2.18083	5.48651e-05
glpB	285.302	2.18019	1.69041e-07
M5A1C_04947	408.372	2.18015	4.43296e-10
gudD	2274.65	2.1792	2.295e-17
fic	1554.43	2.17915	5.34351e-15
M5A1C_02862	47.9991	2.17893	0.0121697
pnuC_1	6010.83	2.17848	1.71189e-21
aldB_1	413.613	2.17712	1.06368e-09
M5A1C_03142	257.323	2.17463	8.24502e-08
glpA	2620.66	2.17068	2.18423e-20
fhuF	292.374	2.16981	2.45558e-08
cirA_1	412.626	2.16183	3.62271e-10
yccJ	4088.35	2.16097	4.58616e-19
ymiA	4305.61	2.15907	2.96056e-21
macA_3	783.33	2.15523	1.42129e-12
rob_1	366.444	2.15441	2.31514e-08
sufE	738.047	2.14656	3.93796e-13
fhuA_3	1057.32	2.14478	1.42927e-15
fbpC	32.2838	2.14344	0.0443576
psiF	2842.29	2.14099	1.49933e-16
agaC_2	125.96	2.14042	8.96611e-05
yabJ_2	67.1732	2.13604	0.00380732
creD	1113.4	2.13252	1.21482e-15
yjbR	953.12	2.13243	1.94954e-13
M5A1C_01965	1984.83	2.1206	7.44529e-13
fecI	219.76	2.1195	1.3241e-06
glpR_11	591.981	2.10954	2.27614e-10
ygdR_1	1358.92	2.10936	2.32523e-16
M5A1C_03561	8042.62	2.10611	1.07305e-21
glgX_2	2006.32	2.10088	2.50003e-17
acnA	3358.62	2.09836	2.93095e-18
M5A1C_03009	48.3118	2.09283	0.0288925
efeB	485.595	2.0905	1.92345e-10
potH_2	2003.91	2.08298	8.16931e-18
frlB	152.534	2.08219	3.5176e-05
fbaA_4	276.295	2.07884	1.62955e-07
mntB_2	529.541	2.07729	3.30518e-10
M5A1C_02718	543.431	2.07669	4.91228e-10
recX	1217.23	2.07048	1.38222e-14
osmC	11755.6	2.06799	9.58879e-15
gabD	2779.42	2.06073	1.34153e-15
M5A1C_04650	816.438	2.05998	5.15043e-13
bhsA_5	315.781	2.05046	4.51359e-08
psuG	130.132	2.05019	0.000278483
M5A1C_02994	44.2605	2.04898	0.028344
yhcO	309.168	2.04471	8.77681e-08
M5A1C_00569	71.7629	2.04468	0.00384553
M5A1C_02985	214.413	2.03796	2.7985e-06
exbB_1	3158.16	2.03367	1.42244e-18
cspC_2	30741.4	2.03275	2.07623e-19
M5A1C_03623	90.2948	2.03006	0.00210196
ureG	740.86	2.02907	7.0943e-12
M5A1C_02719	1246.2	2.02857	1.44206e-14
rbsK_3	122.716	2.02489	0.000271007
M5A1C_02319	372.673	2.02131	4.10625e-08
allS_4	662.111	2.01694	4.25104e-10
besA	675.568	2.0103	1.79372e-11
M5A1C_02986	6256.78	2.00645	2.48629e-16
glnQ_3	4768.71	2.00639	3.22665e-18
norW_1	411.765	2.00368	5.49592e-09
narV	542.947	2.00158	3.61087e-10
M5A1C_01185	421.706	2.00034	3.71404e-08
rlmD	9728.34	1.99735	3.76014e-19
yajI	278.348	1.99468	3.94727e-07
ybiI	286.37	1.99451	5.36006e-07
M5A1C_02601	654.711	1.9924	2.3771e-10
M5A1C_01152	3228.12	1.99225	4.44518e-18
rlmI	3127.03	1.98827	1.87926e-13
M5A1C_00243	2443.27	1.98743	1.22771e-16
yphA	1244.62	1.98432	4.30907e-12
panE	1844.99	1.98146	1.21507e-15
fhuB	484.969	1.97868	1.21406e-09
recA	35574.3	1.97842	7.20613e-18
efeU	92.527	1.97442	0.00182873
entS	52.7702	1.97171	0.0168373
fadM	408.914	1.97144	1.1032e-08
tktB_1	2777.69	1.9696	2.15469e-15
fhuE	241.779	1.96505	2.00566e-06
norV	176.04	1.9644	5.57875e-05
yfdC	1821.14	1.96033	1.19784e-15
yfiZ	78.5346	1.95906	0.00411516
dinI	13595.8	1.95581	7.37054e-18
M5A1C_01186	802.979	1.9414	4.82855e-11
sgbE	72.4034	1.93866	0.00587823
wrbA	6813.76	1.93812	2.30658e-18
ggt	3633.43	1.93536	9.22541e-16
mntB_1	564.17	1.93249	9.93268e-10
dkgA	4282.67	1.932	1.64549e-12
amyS	2356.53	1.92857	1.08685e-15
bm3R1_1	64.119	1.92586	0.0117006
M5A1C_01972	205.167	1.92527	1.21837e-05
M5A1C_04200	112.648	1.92233	0.000784469
yicJ_4	470.919	1.91296	8.43729e-09
yibH_1	196.006	1.91289	2.55524e-05
fepA_2	510.652	1.91	4.60718e-09
yliI	870.609	1.90834	9.71862e-12
uxaB_2	129.136	1.9042	0.00043428
M5A1C_01184	465.261	1.902	2.60802e-08
dmlR_22	919.28	1.89114	1.17845e-11
M5A1C_03227	1407.7	1.88957	2.26053e-13
M5A1C_04832	203.187	1.88919	2.01813e-05
M5A1C_04824	21403.5	1.889	3.69372e-17
ftsI_1	1524.39	1.88827	6.35281e-14
M5A1C_01183	803.281	1.88507	6.70578e-11
hycA	6756.14	1.88502	1.66154e-15
M5A1C_03886	744.286	1.88186	4.15875e-10
M5A1C_05203	625.865	1.87916	1.57035e-09
ttdT	116.23	1.86539	0.00118467
M5A1C_02773	568.284	1.86423	2.39575e-09
ydcV_3	2001.98	1.86278	1.35873e-14
fruB_3	367.185	1.85984	2.61444e-07
ulaA_3	164.97	1.85902	0.000273067
ylbA	731.375	1.85345	5.88576e-09
ycjP_2	144.708	1.85287	0.00192067
pduD	63.6436	1.84871	0.0140826
ulaE_1	172.953	1.84138	0.000227887
ntaA_1	106.909	1.83665	0.0016915
gltK_2	1827.4	1.83471	1.65255e-11
tyrP_1	155.313	1.83423	0.000660408
M5A1C_04961	785.251	1.83245	3.2833e-09
M5A1C_02915	1471.69	1.82513	5.34755e-13
M5A1C_02185	976.666	1.8244	2.25485e-11
gltD_3	137.278	1.82212	0.000492259
yhjD	3134.74	1.82043	8.41914e-15
argE_2	76.8826	1.81805	0.00803375
M5A1C_05190	76.5906	1.81165	0.00892968
M5A1C_04666	1474.33	1.80653	6.1332e-12
phnN	180.594	1.79993	0.000114167
M5A1C_00769	4545.05	1.7998	5.02693e-13
yhfQ	147.298	1.79939	0.000599528
uxaC_1	267.774	1.79518	2.72333e-05
hiuH_2	120.709	1.79356	0.00116634
scrY_1	89.7124	1.78986	0.00639803
mliC	1116.81	1.78602	2.61038e-11
iolC_2	72.8749	1.78239	0.011021
fabG_10	836.883	1.78231	2.44417e-10
cph2	3471.71	1.77765	1.02279e-14
M5A1C_01068	119.482	1.77724	0.00283993
M5A1C_03050	5556.6	1.76958	8.12287e-15
fimG_4	218.909	1.76684	3.7938e-05
ybhF_1	1211.39	1.76429	1.85131e-09
rhaS_5	95.2077	1.76202	0.00420581
manZ_4	111.447	1.76151	0.00239557
pduC	50.8698	1.7551	0.0366644
tus	826.062	1.75133	4.34736e-08
fabG_8	46.0382	1.74747	0.0479168
yicJ_5	172.57	1.74684	0.000214716
matC_1	148.397	1.73449	0.00245188
uspG_3	729.339	1.7309	5.51461e-08
pfkB	1874.8	1.72815	8.54446e-12
M5A1C_02309	101.979	1.7218	0.00411293
ilvB1	590.983	1.71998	3.52003e-07
dgoA_2	62.8092	1.70436	0.0247492
aqpZ	2275.37	1.70349	1.03242e-11
M5A1C_04471	127.581	1.70088	0.00161047
recE	1230.27	1.70007	1.53431e-06
acrB_1	1543.04	1.69711	2.09828e-11
narU	372.789	1.69638	1.92466e-06
sglT	108.868	1.68889	0.00381061
M5A1C_03849	2188.59	1.68699	3.61087e-10
M5A1C_04946	199.739	1.6867	0.000155478
M5A1C_03010	68.6252	1.68332	0.0287603
fimD_5	106.306	1.68323	0.00406862
emrD	509.229	1.68264	5.93669e-07
betB_1	271.808	1.67959	2.11794e-05
blc_2	267.371	1.67928	4.57683e-05
ddrA_2	282.558	1.67824	7.40461e-05
xanP_2	401.724	1.67768	1.13898e-06
M5A1C_04870	141.104	1.67576	0.00115316
mbtB	918.984	1.67528	2.70125e-07
tktB_2	88.0163	1.67323	0.0156168
bfr	15648.8	1.6706	6.86445e-15
nudG	247.256	1.66297	6.45948e-05
M5A1C_03221	2219.21	1.66178	7.35362e-08
M5A1C_02717	1425.86	1.65715	8.30487e-11
uao	217.778	1.65515	0.000124143
yncE_2	228.279	1.65283	0.00030176
M5A1C_01320	2182.43	1.65047	6.86331e-12
ydhC_1	292.825	1.64854	1.72505e-05
ssuD_1	610.557	1.63951	8.62494e-08
uidB_3	71.0329	1.63566	0.0214929
yjjL_2	139.314	1.62879	0.00193479
hypC	3538.36	1.62842	4.86406e-12
phnD	147.736	1.62699	0.00137239
ydgJ_1	359.682	1.62655	8.61075e-06
M5A1C_00069	754.765	1.62444	2.78414e-08
ycaC_3	217.981	1.62357	0.000162474
M5A1C_02147	158.107	1.62288	0.00162033
araF	87.3804	1.61899	0.0117982
M5A1C_00200	1622.96	1.61793	1.25476e-09
mqo_2	459.211	1.61503	1.25175e-06
nucA	125.36	1.61383	0.00304462
tagE	550.241	1.61373	2.648e-07
M5A1C_02981	767.396	1.60999	8.87523e-08
glpR_7	442.067	1.60631	1.66665e-06
macA_4	928.185	1.60178	2.72835e-08
sfsA	2438.11	1.60152	4.46518e-11
M5A1C_04194	636.407	1.6001	1.12182e-07
M5A1C_00234	3231.41	1.59949	7.28402e-12
gltC_3	536.679	1.59777	2.83827e-06
yhhJ	185.196	1.59777	0.000522942
adrA_1	1414.96	1.59617	3.56342e-09
M5A1C_02151	1476.17	1.59408	1.04068e-09
M5A1C_03798	138.532	1.59334	0.00221956
M5A1C_03692	10511.5	1.59208	6.5794e-13
yhjX	551.273	1.59115	3.69457e-07
porA_2	3892.62	1.58938	3.14913e-10
M5A1C_03016	127.533	1.58754	0.0117982
gstB_5	960.023	1.5874	3.02789e-08
cynT	1357.2	1.58191	1.20081e-06
M5A1C_04092	114.66	1.58166	0.00617729
fhuA_2	222.495	1.57751	0.000258335
M5A1C_01773	1055.65	1.57333	5.82178e-09
mltF_2	211.161	1.56994	0.000490653
rpfG	591.884	1.56955	6.77657e-07
M5A1C_04772	1724.42	1.56808	2.10475e-09
bolA	1996.99	1.55909	3.7673e-10
zraS	1056.59	1.55831	6.43849e-09
yaiA	6166.42	1.55425	2.34221e-12
hnr	3008.93	1.55339	6.21973e-11
ynfD	12953	1.55037	2.35957e-12
fepA_3	234.972	1.54828	0.000250742
M5A1C_00331	412.729	1.54821	8.23953e-06
cynR_5	159.183	1.54608	0.00157916
hmuT_2	343.214	1.53821	0.000298636
dcp	4210	1.53699	2.35844e-10
M5A1C_00385	919.519	1.53698	2.6554e-08
ureF	888.393	1.53562	6.41574e-08
M5A1C_00581	415.684	1.53502	1.56648e-05
M5A1C_02321	200.642	1.53449	0.000598629
tnaA	384.601	1.53219	1.34099e-05
M5A1C_02308	78.8979	1.53123	0.0236484
M5A1C_03867	74.7378	1.52936	0.0362355
glnQ_1	78.7226	1.52783	0.0256483
hpdA_1	207.502	1.52392	0.000767999
fepB	229.271	1.52113	0.000384199
M5A1C_03292	325.647	1.52044	4.02154e-05
hbpA	72.3074	1.51977	0.0402933
dmlA	558.086	1.5181	2.68891e-06
M5A1C_00451	12067.2	1.51487	7.9203e-12
sdiA	6405.51	1.5144	1.65856e-10
artM_6	7199.87	1.51375	9.73405e-12
yhhT_1	769.278	1.51024	2.11418e-07
mtlA	1448.55	1.50081	7.79159e-09
yncL	1003.43	1.4974	5.726e-08
ypdC_1	505.384	1.49631	6.94317e-06
ldhP	517.986	1.49225	3.13462e-06
katE	5540.37	1.4919	3.71955e-11
M5A1C_02304	94.8425	1.4918	0.0201929
M5A1C_01607	701.039	1.49012	1.52311e-05
M5A1C_03523	738.373	1.48524	1.1548e-06
M5A1C_04634	66.921	1.48496	0.0441035
M5A1C_00259	558.925	1.48472	5.92974e-06
hyfA	1887.03	1.48239	5.23998e-07
hypB	4279.49	1.47786	2.76267e-08
M5A1C_02300	125.084	1.47302	0.00771679
melR	605.323	1.47114	1.64366e-06
fabG_7	2988.42	1.46611	5.02862e-10
M5A1C_01321	2084.62	1.4657	5.35229e-09
M5A1C_02564	363.539	1.46342	0.000109438
papC_1	145.744	1.46298	0.00402
M5A1C_04020	75.7875	1.46268	0.0360344
ribB	2853.45	1.45526	1.0317e-08
qseF_2	520.397	1.45515	1.23156e-05
uvrY	9565.75	1.45416	5.63579e-10
ydjM	893.925	1.45182	6.82729e-07
pckA_1	324.625	1.4431	0.000107973
M5A1C_00233	644.448	1.44052	3.48657e-06
blc_1	627.174	1.44052	2.89914e-06
cydA_1	600.792	1.4364	4.23183e-06
galP	2397.73	1.43391	6.03312e-07
M5A1C_00018	333.79	1.43111	9.80109e-05
M5A1C_02050	444.132	1.42979	8.56273e-05
ybhF_2	567.776	1.42917	6.92318e-06
M5A1C_01295	1358.68	1.42715	2.9248e-08
cysW_5	305.474	1.42189	0.000320126
mglA_1	123.221	1.42051	0.0100066
cysQ	4784.2	1.41908	1.01919e-09
hycI	4314.35	1.41755	5.0786e-10
M5A1C_03290	164.292	1.41412	0.00348752
polB	2695.96	1.41237	5.85253e-09
uvrB	6306.28	1.41223	4.15213e-10
yhhW_2	116.748	1.40882	0.0143669
cfa_2	869.689	1.40876	2.06225e-06
fdhF_1	182.448	1.40744	0.0027128
yedI	1064.68	1.40737	1.64125e-07
M5A1C_03357	492.372	1.40566	1.74045e-05
M5A1C_02155	1104.42	1.40178	1.34929e-06
xylG	157.381	1.40086	0.00579019
dmlR_24	617.585	1.39842	1.46489e-05
dgoA_1	87.8562	1.39628	0.0322561
yqjH	462.771	1.39366	2.70714e-05
M5A1C_01888	1018.82	1.39361	4.28128e-07
ycnE	119.272	1.39133	0.0126733
glcB_2	2871.43	1.39111	4.47023e-09
M5A1C_00043	396.867	1.39075	0.000201148
yjjQ	540.184	1.3905	1.086e-05
M5A1C_04505	6659.47	1.38914	1.19625e-07
uspE	5895.53	1.38889	2.46606e-07
M5A1C_01784	5828.89	1.38356	5.64364e-10
lexA	26485.2	1.37844	7.42144e-10
M5A1C_03015	449.733	1.37277	0.00156033
glpF_2	91.8178	1.36601	0.0305203
maoA	102.808	1.3657	0.0229788
dtpB	734.309	1.36538	4.88589e-06
M5A1C_02046	1782.19	1.36504	6.43547e-06
nupG	181.658	1.36459	0.00338689
dps	7929.01	1.36154	1.14619e-06
padC	129.991	1.36149	0.0223247
M5A1C_04790	272.527	1.35887	0.00101803
glxK_3	1223.25	1.35856	3.73587e-07
relA	11253.5	1.35654	5.69581e-10
M5A1C_00064	153.146	1.3539	0.00803375
metQ_3	542.803	1.35227	0.00014076
rhmD	142.068	1.35185	0.00891547
prsE	202.119	1.35131	0.00252508
elaB_2	26213.9	1.3474	3.53987e-10
ygaV	154.321	1.34587	0.0120106
dppA_1	1726.63	1.34454	4.54328e-07
ybhI_1	255.493	1.34286	0.00104776
ivy	1003.55	1.33922	9.30477e-06
ytfJ	294.402	1.33738	0.000512471
mii_2	124.327	1.33398	0.0324932
M5A1C_02164	1896.79	1.32953	8.28026e-08
rof	738.628	1.32861	2.12884e-05
M5A1C_03017	229.227	1.32324	0.0115052
pldA	2525.37	1.32291	3.87139e-08
proV_2	2216.41	1.32215	6.52736e-08
soxB	955.783	1.31839	4.55315e-06
bglJ	324.897	1.31709	0.000420297
yebE	2800.43	1.31577	3.12784e-08
acoB	105.09	1.31354	0.0279978
M5A1C_00170	85.4382	1.31224	0.0455446
rbsA_3	147.503	1.30931	0.0101453
ttdB	111.891	1.30904	0.0430759
M5A1C_02322	197.169	1.30888	0.00500119
sxy	134.988	1.3084	0.0133676
M5A1C_02320	141.833	1.30492	0.0138907
hcaR_3	196.702	1.30434	0.00387363
M5A1C_04835	265.61	1.3035	0.00276869
M5A1C_02916	409.573	1.29792	0.000162579
M5A1C_04353	227.262	1.2943	0.00231695
spy	685.23	1.29427	9.76639e-05
ycaC_2	199.124	1.29417	0.0108689
gatY_2	151.274	1.29185	0.011714
M5A1C_00483	222.168	1.28218	0.00307604
M5A1C_02303	225.553	1.28153	0.00497568
M5A1C_04214	386.358	1.2808	0.000295357
fumC	1044.22	1.27878	5.01175e-06
smf_2	4041.56	1.27845	1.09676e-06
dhaK_1	773.015	1.27753	1.75833e-05
M5A1C_04652	102.87	1.27658	0.0365445
M5A1C_00065	235.273	1.27579	0.00395379
sdh_1	1451.96	1.27367	6.31801e-07
malH	362.093	1.27353	0.000380764
M5A1C_02426	168.824	1.27309	0.00807869
efe_2	396.55	1.27224	0.000898652
ompR	1106.14	1.27178	1.72062e-05
ppsE	1640.51	1.27063	2.85796e-05
fptA	90.3847	1.27062	0.0484008
M5A1C_02805	333.56	1.27004	0.000594796
yusV_2	307.063	1.26793	0.00504096
eco	476.333	1.26454	0.000392644
scrY_4	147.106	1.26353	0.0142789
M5A1C_03183	751.082	1.26337	2.51485e-05
yfgJ	1025.22	1.26144	5.48363e-06
mazG	2078.88	1.26072	2.34525e-07
tonB_2	817.706	1.25762	1.86901e-05
M5A1C_01117	258.542	1.25675	0.0224418
M5A1C_02913	2758.53	1.2556	1.34683e-07
ssrA	3.1438e+06	1.25551	3.75879e-09
qmcA	1555.16	1.25085	2.49066e-06
yesO	336.798	1.25084	0.000677606
fecA_3	123.674	1.25072	0.0329644
glgC	3601.81	1.25007	1.36275e-07
uspA_2	805.481	1.24983	2.27486e-05
yohD	1682.82	1.24962	8.96995e-07
yceB	2101.53	1.24936	1.586e-06
feuC_2	523.547	1.24364	0.00238771
msrA	1736.04	1.24269	1.30406e-06
proY_1	198.281	1.24175	0.00588211
M5A1C_02984	509.303	1.2417	0.00108189
yicG	302.347	1.24052	0.00118596
adeC	248.807	1.23638	0.00262259
yqjC	5416.15	1.23482	4.2048e-08
modA	2354.3	1.23448	2.76197e-07
yeeZ	2426.29	1.22988	7.40649e-07
sdaA	1543.54	1.22617	6.78372e-06
def	10157.1	1.22441	9.8401e-07
zinT	482.088	1.22372	0.00535667
tmcA	4519.53	1.2226	8.12633e-08
yggG_1	1333.89	1.22242	2.62692e-06
cirA_3	236.108	1.21843	0.00557788
tesB	853.466	1.2182	4.59446e-05
cpdA_1	2925.81	1.21697	2.55855e-07
yoaG	1344.16	1.21586	1.11944e-05
M5A1C_04136	121.075	1.21327	0.0317539
zraR_3	660.869	1.21298	5.93038e-05
rhmT_4	105.758	1.20991	0.0422598
hcp1	115.638	1.2072	0.0348248
nemA	1079.4	1.20711	0.00010544
lutR_2	1983.39	1.20623	3.80766e-06
M5A1C_04203	170.768	1.20574	0.0187768
M5A1C_04661	282.349	1.20153	0.00228794
M5A1C_02004	2519.15	1.20139	1.69715e-06
irtA	156.932	1.20056	0.0170379
ybaA	1277.28	1.19815	7.1367e-06
pabA	1230.74	1.19592	8.23645e-05
M5A1C_05204	549.489	1.19566	0.000176037
fimD_6	183.012	1.1943	0.0103701
M5A1C_03441	6166.88	1.19408	1.70788e-06
M5A1C_01098	3816.94	1.19368	2.57435e-07
M5A1C_02828	1059.26	1.19332	1.37739e-05
fimC_2	305.954	1.19328	0.00174654
xynB_2	220.979	1.19169	0.00668353
cpxP	8200.1	1.18885	1.34683e-07
kdgM_1	150.751	1.18719	0.0275702
uxuA_2	197.117	1.18632	0.0100491
sthA	380.588	1.18449	0.00150051
M5A1C_04530	367.102	1.18374	0.00136271
betA	439.402	1.18164	0.000500893
treA_1	1172.72	1.17896	2.30058e-05
hycE	5237.18	1.17526	6.84145e-07
M5A1C_04515	185.616	1.17157	0.0127437
dmlR_26	321.918	1.17151	0.00187208
yajR_2	244.284	1.16848	0.00492466
M5A1C_04664	176.954	1.16711	0.0149373
M5A1C_00458	179.989	1.1648	0.0138479
bphC	116.103	1.16366	0.0432217
M5A1C_03603	245.079	1.16233	0.0050785
cysL_1	917.823	1.16156	3.1581e-05
metN2_2	384.83	1.15926	0.00635976
fhuA_1	210.22	1.1583	0.0235455
fumB	449.877	1.15803	0.000759736
M5A1C_02324	167.62	1.15542	0.0172888
M5A1C_00167	364.472	1.15514	0.00140538
adrA_2	1905.79	1.15241	3.83212e-06
yaeP	954.101	1.15002	0.000161867
ssnA	157.302	1.14916	0.0212462
pehA	136.133	1.14818	0.0319235
yxeP_5	1156.55	1.14704	2.55881e-05
M5A1C_04434	200.77	1.14635	0.0107661
fkpA_2	357.516	1.14502	0.00216656
M5A1C_04451	119.598	1.1433	0.0435816
glnL	10168.9	1.14227	8.32618e-07
ripA_1	248.507	1.14012	0.00767567
M5A1C_00763	1106.38	1.13677	3.86294e-05
xerD_3	188.313	1.13583	0.0138907
cueR	1780.34	1.12957	2.05969e-05
xerC_3	413.767	1.12929	0.00147493
tcyJ	219.573	1.1284	0.00947773
M5A1C_02602	397.305	1.12745	0.00143747
M5A1C_00367	200.885	1.11911	0.0132149
M5A1C_00713	271.146	1.10922	0.00579019
ptrB	3244.94	1.10883	2.18773e-06
M5A1C_01318	5173.73	1.10597	1.11865e-06
afr_1	2719.83	1.10444	3.71309e-06
M5A1C_03394	2416.09	1.10199	5.48963e-06
maa	1099.28	1.09965	0.000171073
M5A1C_01778	1299.72	1.09571	4.43742e-05
M5A1C_01744	267.416	1.09494	0.00736214
gap_1	886.423	1.09357	0.00010443
M5A1C_02975	266.962	1.09261	0.0324932
ymfD	192.922	1.0897	0.0196115
ibpB	231.909	1.08821	0.0105639
sad	321.127	1.08768	0.00387031
M5A1C_04798	375.4	1.07755	0.00267094
M5A1C_03234	144.835	1.0771	0.0393021
M5A1C_03858	453.155	1.077	0.00162016
M5A1C_04651	1320.42	1.07692	4.7077e-05
catM	426.616	1.07671	0.00199199
yhjE_2	483.48	1.07405	0.00115767
gsp_1	5989.32	1.07298	8.35756e-06
yjlD	256.257	1.07236	0.00889217
pilQ	516.737	1.07103	0.00174072
yjiG	314.865	1.06986	0.00556488
ramA	682.428	1.06971	0.00137752
prpR	818.643	1.06927	0.00022629
M5A1C_01182	280.409	1.06789	0.00703381
rmuC	2406.46	1.06709	2.21158e-05
mdtM	625.35	1.06629	0.000611036
mbtI	425.351	1.06539	0.0098594
ybhS	468.358	1.06412	0.00300465
M5A1C_00310	466.469	1.06253	0.00148012
glgX_1	5413.8	1.06154	2.84748e-06
M5A1C_01433	471.721	1.05924	0.00219681
chbR_2	329.741	1.05801	0.00596093
gltC_7	875.737	1.05606	0.000294029
M5A1C_04789	1783.21	1.05402	2.62927e-05
nanC	139.857	1.05355	0.0464164
fliY_6	158.099	1.05128	0.0358922
M5A1C_01221	2371.39	1.05004	7.71519e-05
M5A1C_03066	1136.81	1.0455	0.000214716
M5A1C_04918	2024.13	1.04416	2.26621e-05
ybbH_4	837.739	1.04395	0.000441514
tomB	1846.14	1.042	4.1554e-05
ybhO	592.276	1.04125	0.00173928
clpA	22624.8	1.03884	6.73538e-06
psiE	750.767	1.03701	0.000907824
narG	80748.1	1.03548	1.74393e-05
ydiK_1	2591.49	1.03473	4.62434e-05
cfa_1	7608.1	1.03462	1.76534e-05
yegW	818.151	1.03456	0.000487886
M5A1C_02301	199.09	1.03393	0.0321531
M5A1C_00401	218.785	1.03286	0.0192632
lacY_4	358.428	1.03254	0.00594972
pknK	1194.77	1.03155	0.00012879
bcr_1	265.403	1.02974	0.0111359
ytcD	512.476	1.02916	0.00209507
livJ	914.005	1.0288	0.000252652
dmlR_12	759.418	1.02874	0.000624983
ycgF_2	2656.68	1.02844	3.20679e-05
ugpC_3	267.679	1.02472	0.011319
M5A1C_03239	5803.35	1.02025	0.00103533
dmlR_23	330.152	1.01895	0.00668408
ybbJ	1866.09	1.01873	6.71294e-05
ttr	599.728	1.01808	0.00137752
ybhR	451.779	1.01727	0.00359984
cat3	365.745	1.0159	0.00718574
topA_1	6225.73	1.01452	2.71868e-05
hsdM_2	563.353	1.01256	0.00203865
fruB_1	246.188	1.01165	0.0198548
M5A1C_03161	250.72	1.01162	0.0148706
yaeT_2	287.808	1.00902	0.0129644
hypA	4158.82	1.00902	2.74033e-05
rhaS_4	527.255	1.00747	0.00182033
butA	167.691	1.00686	0.0416296
cysA_3	1190.18	1.00416	0.000222686
glgB	3710.85	1.00335	3.02204e-05
malP_1	5625.03	1.00183	1.49345e-05
hypD	4095.13	1.00013	8.76209e-05
yehW	1593.08	0.999923	8.86992e-05
M5A1C_01070	515.622	0.998133	0.00235216
M5A1C_04701	1496.16	0.998082	0.000272386
pepT_2	6784.2	0.995993	2.62927e-05
M5A1C_01809	431.565	0.995615	0.00391988
lpoA	3333.05	0.995419	0.000123246
M5A1C_02920	373.257	0.99468	0.0103775
modE	607.726	0.992872	0.00151808
crcB	555.788	0.988319	0.00191924
hycG	2808.59	0.98734	9.6523e-05
galF	5618.55	0.987329	4.65041e-05
aes	473.709	0.985879	0.0106055
yybR_1	287.077	0.9852	0.0181367
rhaS_3	933.815	0.982758	0.000477373
glgA_1	5060.51	0.977472	1.93391e-05
M5A1C_01388	1769.68	0.976296	0.000109059
ybaN	870.361	0.973735	0.000656429
M5A1C_04504	1453.85	0.973413	0.000942984
ybjP	1215.7	0.969034	0.000822414
nqo9	1535.12	0.968767	0.000321724
M5A1C_00683	3828.17	0.968088	3.30441e-05
M5A1C_02328	279.726	0.966976	0.0179821
fumA_2	270.883	0.966562	0.0184085
fecA_1	420.185	0.966028	0.00640625
hydN_2	5846.82	0.965964	4.18323e-05
M5A1C_04660	642.363	0.965171	0.00165214
degQ	2592.91	0.964122	0.000199646
M5A1C_00715	741.895	0.961557	0.00162664
oxlT	340.214	0.961201	0.0106991
chaA	666.791	0.959968	0.00159691
M5A1C_04583	336.624	0.957643	0.0107452
M5A1C_02360	1640.57	0.957441	0.000200281
mtlR	1083.46	0.956447	0.000512471
yedY_1	302.79	0.955798	0.0138479
folE	2630.38	0.955719	9.38546e-05
sugE	1787.17	0.955299	0.000291827
ybgT	1024.96	0.950916	0.000572316
M5A1C_03079	57309.6	0.949125	2.12453e-05
pspE	726.976	0.946366	0.00148866
M5A1C_03447	6762.76	0.945941	2.8413e-05
ygiD	626.365	0.9443	0.00245327
fabG_3	1433.79	0.937328	0.000322768
elaB_1	4456.41	0.935931	5.07611e-05
M5A1C_01255	964.829	0.933371	0.000991506
M5A1C_02956	245.634	0.931781	0.0290662
cydB_1	229.472	0.928704	0.0319881
nemR_1	2637.24	0.926554	0.000169889
yrdA_2	286.413	0.925852	0.0220825
M5A1C_03334	6168.89	0.925037	7.44705e-05
M5A1C_02565	410.707	0.924719	0.00834508
garD_3	291.929	0.924518	0.0216979
gltD_4	366.104	0.923741	0.0148314
M5A1C_04950	1201.42	0.921485	0.000860322
M5A1C_02449	343.755	0.918604	0.0152941
glpD	636.163	0.914688	0.00303218
M5A1C_02918	502.259	0.914504	0.0130538
M5A1C_05025	369.955	0.914254	0.012161
ilvH	1853.86	0.914071	0.000585636
ywrO_1	551.708	0.912935	0.00560807
ygaU	1938.94	0.912508	0.000286172
dadX	1094.32	0.912076	0.0010288
yycG	366.584	0.911735	0.0123847
M5A1C_02656	355.173	0.911281	0.0163906
M5A1C_00231	321.061	0.903007	0.0283286
M5A1C_04543	1113.22	0.901134	0.00111618
ridA_1	3511.13	0.900706	0.000209079
cbtA	254.985	0.895854	0.0348511
ycgL	1581.72	0.892405	0.000573301
plsY	3663.68	0.889466	0.000191765
mglB	232.883	0.88828	0.0418997
M5A1C_03956	241.201	0.887697	0.0371438
fimD_3	320.723	0.885525	0.0236921
cysL_2	392.059	0.884724	0.0163117
M5A1C_00728	1009.72	0.880112	0.00163489
matP	3258.94	0.87973	0.000451106
nfdA	479.744	0.877512	0.00900825
M5A1C_04193	433.295	0.869634	0.0167957
hycD	3655.78	0.867305	0.000385915
csbC_2	311.586	0.864388	0.0313681
M5A1C_04528	1451.49	0.863019	0.00226264
hsrA_3	1956.23	0.862788	0.000804641
M5A1C_02744	617.106	0.858901	0.00612749
M5A1C_04964	1641.16	0.85546	0.000943719
bcr_3	8614.34	0.853875	0.000167707
xylE_1	363.59	0.84747	0.0218305
M5A1C_04157	410.228	0.847423	0.016891
htrB_3	432.146	0.847191	0.0172888
ydaM_1	1452.4	0.845052	0.00126632
supH	642.201	0.843779	0.00713174
kgtP	386.572	0.839402	0.0199504
yeaR_1	611.964	0.835131	0.0105826
M5A1C_01670	1921.37	0.834851	0.00139199
ntrC	13969.9	0.831996	0.000188706
modB	1020.42	0.831975	0.00341222
M5A1C_04220	1101.8	0.831618	0.00246403
iraP	721.887	0.830463	0.00746079
gcd	1046.66	0.830241	0.00362136
lacE_2	685.069	0.826599	0.00677656
rhaR_1	837.418	0.824493	0.00476305
ybiU	285.81	0.823828	0.0404426
gstB_2	671.096	0.821665	0.00843373
M5A1C_04340	409.377	0.819001	0.0221475
M5A1C_04726	286.298	0.818495	0.0479152
rcnR	1036.57	0.817169	0.00359191
iolC_3	658.289	0.812251	0.011532
yihY	2782.22	0.810356	0.000826299
narH	39282	0.807698	0.000517418
M5A1C_01814	1792.5	0.807498	0.00316111
dapL	2882.7	0.807463	0.00306466
glgA_3	739.805	0.804059	0.00871968
xecA1	1286.83	0.798845	0.0217153
M5A1C_02921	588.387	0.795848	0.0127437
gltA_2	1527.39	0.793745	0.0049967
moaA_2	9043.85	0.786595	0.00162664
M5A1C_05176	1022.07	0.786136	0.00665747
ybbH_6	819.909	0.785208	0.00989673
recQ_1	1290.65	0.784937	0.00373489
bglB_2	1007.53	0.783893	0.00525893
M5A1C_02280	1774.54	0.780471	0.00276735
slyA_3	358.546	0.780105	0.0367104
M5A1C_04797	335.892	0.779081	0.0460346
yeaP	602.618	0.777876	0.018758
rhaS_2	541.755	0.777651	0.0202494
yobA	854.723	0.774312	0.0156309
rfaH	3955.58	0.773173	0.00107179
M5A1C_01782	438.801	0.772442	0.0342525
yycE	663.544	0.76724	0.0138479
oprD	471.617	0.766829	0.0267382
M5A1C_00585	1222.02	0.765318	0.00530447
M5A1C_01831	1785.18	0.759895	0.00380567
pdhR_4	4319.38	0.757855	0.00127907
sdhB	515.047	0.757682	0.0230366
M5A1C_03393	439.235	0.752085	0.0332658
uvrC	9983.67	0.751184	0.00118583
yfbV	1336.64	0.751175	0.0234386
mexB_3	461.056	0.750842	0.0292188
treS	368.157	0.748613	0.0436329
dosC_2	997.763	0.748509	0.00997921
clpS	4584.01	0.747423	0.00167817
M5A1C_02903	1312.67	0.746788	0.00897965
benM_1	1630.77	0.744974	0.00503247
yibL	1730.4	0.74456	0.0074962
kdpE	444.559	0.741613	0.0349337
M5A1C_03757	771.946	0.740337	0.0156176
qorA	2648.91	0.738705	0.00397692
bioD1_1	13018.7	0.736036	0.00153086
ydiA	551.749	0.735729	0.0479555
mexR	851.672	0.733481	0.01224
entF	499.159	0.732531	0.0307252
mdlC_1	1678.38	0.731438	0.00981687
hsdS	663.095	0.729354	0.0192809
yibH_2	553.417	0.728403	0.0293382
mltB	1575.98	0.726202	0.00729616
yoaE_1	2516.35	0.725803	0.00354982
nirD	11255	0.72531	0.00208934
leuE	1500.56	0.721965	0.00615959
M5A1C_02047	967.78	0.720869	0.0128507
narJ_1	14560	0.717914	0.00293341
adaA_2	489.992	0.717163	0.0387815
fimD_2	572.535	0.711059	0.0286496
clpP	3889	0.710337	0.01224
yusO	5378.88	0.708053	0.00736214
yajL_2	946.785	0.707192	0.0161612
M5A1C_01532	668.065	0.707135	0.0241703
M5A1C_03854	443.778	0.705736	0.045248
M5A1C_02613	974.571	0.704523	0.0180514
M5A1C_04181	1068.4	0.704008	0.012782
ycgG_2	741.875	0.703874	0.0236395
M5A1C_03490	2122.8	0.702859	0.0073627
kstR2_1	927.206	0.695858	0.0197989
cmpR_2	1694.09	0.689208	0.0121433
paaX	823.274	0.686823	0.0209373
ybjO	507.298	0.681948	0.0473253
fadI	928.17	0.679858	0.0227551
hypE	5996.59	0.677126	0.00477808
mdh	1517.6	0.675145	0.0111002
ravA	1784.08	0.672431	0.0129392
hinT	876.642	0.666192	0.0237932
phrB	1394.96	0.664887	0.015298
clcD_1	595.847	0.660253	0.0418407
yegS	970.979	0.658293	0.0236484
ybhN	573.806	0.657109	0.0467959
M5A1C_00405	3217.25	0.652739	0.0149768
hflX	9548.69	0.652443	0.00818028
cutC	5929.12	0.651318	0.00555662
tolC_1	3701.67	0.650699	0.0149107
M5A1C_02438	1419.01	0.650594	0.0167458
dinG_2	2633.23	0.648916	0.00902105
yqjE	7965.13	0.646565	0.00599284
fccA	603.78	0.646342	0.0485736
M5A1C_03374	1063.38	0.646206	0.0224821
fsaB	750.638	0.643826	0.0429678
M5A1C_03118	944.131	0.641765	0.0278572
dosP	1873.69	0.640693	0.0156858
xerC_2	1175.55	0.640341	0.0217352
pepT_1	792.704	0.638218	0.0402144
uvrA_1	7769.83	0.63709	0.00594843
yciO	2430.43	0.635038	0.0172891
M5A1C_00796	2709.19	0.634665	0.0153357
M5A1C_02292	684.844	0.63181	0.0443129
fdhF_3	32025.9	0.625058	0.0154086
map_1	1065.6	0.623792	0.0311744
rutR_2	890.215	0.618574	0.0362355
dppA_2	982.164	0.608355	0.0457057
asnA	3487.19	0.60485	0.0143398
rnr	10042.9	0.600689	0.00962856
xseB	1730.64	0.595881	0.0235294
curA	1037.03	0.593762	0.0411031
zipA	5795.93	0.591994	0.0163813
M5A1C_00232	4455.74	0.580692	0.0190549
M5A1C_02411	2125.99	0.578026	0.0351806
M5A1C_03576	2976.07	0.577119	0.0214964
smpA	2417.97	0.574633	0.040589
hyfB	7560.08	0.573469	0.0143845
djlA	1969.2	0.571145	0.0278737
zapA	3424.22	0.57112	0.0327328
rsmH	21279	0.559724	0.0145
barA	3368.23	0.556761	0.0267294
ilvB	1569.55	0.553248	0.0431635
fmt	3079.05	0.552387	0.0442709
ykoT	2041.46	0.549935	0.0342803
M5A1C_00015	1774.65	0.545261	0.039287
htrB_1	3606.75	0.54469	0.0307354
M5A1C_03522	2229.96	0.536539	0.0477416
prlC	2962.23	0.526803	0.0433498
hldD	3385.11	0.501114	0.0478313
nuoF	4696.63	-0.499756	0.0492306
mdoG	3985.18	-0.508513	0.048864
kdgR_2	2682.14	-0.508717	0.0457057
xerD_1	2473.48	-0.515666	0.043159
selB	2520.25	-0.523878	0.042398
M5A1C_01672	3864.14	-0.523913	0.0396676
mlaF	1636.66	-0.526712	0.0490331
M5A1C_02461	2563.48	-0.531665	0.0397754
thrS	11053.1	-0.533653	0.0298656
M5A1C_01683	2180.51	-0.535378	0.0384774
pheT	5929.36	-0.535784	0.0324483
artP	3252.68	-0.5403	0.03076
gyrB	8821.63	-0.541171	0.0230675
dapA_1	5647.68	-0.543528	0.0286134
degS_2	1990.31	-0.545106	0.0404535
luxS	3831.07	-0.547615	0.0387483
nifU_1	2688.83	-0.549937	0.0299066
recB	3731.68	-0.550698	0.0244395
M5A1C_02399	1227.8	-0.550939	0.0484008
cof_2	2192.25	-0.551134	0.0357008
plsC	2489.37	-0.555295	0.0304491
mrcB	5335.92	-0.562837	0.0182509
wzzE	2171.47	-0.567696	0.0270779
ilvE_2	1799.67	-0.570029	0.0304816
xseA	3190.19	-0.572501	0.0350879
M5A1C_03498	2094.18	-0.573838	0.0297191
malP_2	1887.24	-0.576537	0.0266458
rhtB_2	1663.91	-0.57736	0.0299984
ilvG	2131.87	-0.578015	0.024416
ppx	3609.7	-0.579421	0.0172891
tusC	1612.9	-0.58075	0.0365379
rfbC	1680.75	-0.581333	0.0300223
viaA	1075.03	-0.587776	0.0383035
yfcD	1527.14	-0.588821	0.0402365
rsuA	913.051	-0.589621	0.0452632
rhtB_5	1365.6	-0.59063	0.0403708
purA	20099.2	-0.591459	0.0126733
rpoZ	3303.96	-0.592357	0.018758
yeeA	2052.51	-0.593227	0.0302395
gnd	9446.67	-0.597584	0.018964
bglX	1777.81	-0.600906	0.0214964
oxyR_6	6841.01	-0.601619	0.0120318
M5A1C_01243	1698.27	-0.601941	0.0218305
ypjD	1626.59	-0.602728	0.0262808
phoA	1159.25	-0.602789	0.0322456
mutL	4367.64	-0.604979	0.0119847
yhhT_2	1181.61	-0.606704	0.0293674
M5A1C_01667	3183.43	-0.610847	0.0126733
kdsB	2244.46	-0.61227	0.0237405
ykoD	728.851	-0.613814	0.0460155
M5A1C_03657	838.576	-0.614971	0.0402144
pgk	27037.9	-0.615461	0.00880161
argI	1355.27	-0.616107	0.0293339
fruR_1	882.882	-0.616329	0.0389748
glpG	1184.75	-0.617791	0.0299992
metQ_1	897.185	-0.618646	0.0361805
ybeZ	1128.94	-0.619616	0.0277908
thiF_2	1277.59	-0.620387	0.0277591
M5A1C_00105	734.928	-0.621286	0.0462883
ptsO	1299.89	-0.622306	0.0230226
ftsE	1763.57	-0.623444	0.0198187
M5A1C_03685	1059.87	-0.623883	0.0279
M5A1C_01675	1119.38	-0.624167	0.0260522
yfbT_2	945.724	-0.624887	0.0355763
M5A1C_04476	1146.37	-0.625205	0.0299432
mdaB	1053.41	-0.626182	0.0270779
acrB_3	9608.22	-0.628897	0.00626482
M5A1C_00148	769.788	-0.633412	0.0443129
ubiA	720.546	-0.633519	0.0398405
nrdA	706.533	-0.634848	0.0420972
M5A1C_00743	734.229	-0.635794	0.0376287
yxeP_1	1672.91	-0.637188	0.0148314
yhcB	2334.27	-0.63818	0.0124505
pheA	1024.39	-0.638955	0.0343812
maeA	1483.36	-0.640543	0.0250588
recJ	2325.16	-0.643707	0.0113607
nuoG	11094.2	-0.644057	0.0056348
dgkA	627.819	-0.644117	0.0477507
ygiN	2889.3	-0.6454	0.019946
allS_2	949.633	-0.647475	0.0255658
fur	1739.08	-0.648296	0.0148224
valS	6025.91	-0.648305	0.00859865
ushA	900.734	-0.649426	0.0281431
yhdE_1	2881.81	-0.650186	0.00828719
gabD1	859.811	-0.652042	0.0285412
znuA	1702.87	-0.65355	0.0261457
gcvR	2681.14	-0.655259	0.00986538
coaD	808.498	-0.655612	0.0281284
yecS_1	755.589	-0.658413	0.0418407
ybhT	1490.48	-0.658697	0.0380142
yfgL	2977.42	-0.660173	0.00741668
ycfH	1631.02	-0.661199	0.0117006
yggS	622.097	-0.662092	0.0398611
apaH	2192.27	-0.662325	0.0102842
iscA	3878.83	-0.663084	0.0056734
argH	3453.67	-0.664934	0.00596482
lptE	1552.76	-0.665658	0.0186856
M5A1C_04848	4497	-0.669854	0.00538959
obgE	2102.18	-0.670168	0.0148369
ddlA	1874.91	-0.672481	0.0104853
rimO	779.895	-0.674002	0.0242874
ycjG	1157.83	-0.675318	0.0142497
rho	18658.7	-0.675453	0.00624648
M5A1C_02749	524.071	-0.675645	0.0418997
dnaK_2	7617.86	-0.676149	0.00355877
rne	7410.86	-0.676427	0.00446532
M5A1C_04244	1258.62	-0.676849	0.0187233
ilvD_1	1224.83	-0.6828	0.0126698
rfaC	1511.61	-0.682806	0.0098836
queF	502.992	-0.684065	0.0442709
ubiF_1	2211.96	-0.685055	0.00688958
pflA_2	664.001	-0.685507	0.0273824
trpA	1192.76	-0.685692	0.0174159
bcsC	3939.52	-0.686573	0.0039991
ygdG	1202.13	-0.687065	0.0125274
sodB	7934.85	-0.687626	0.0126295
recQ_2	3040.75	-0.687922	0.00500119
gsiC_2	1131.39	-0.688163	0.0127033
glnB	2815.44	-0.690326	0.00472279
oxyR_2	844.146	-0.691549	0.0216728
ycjF	540.804	-0.691892	0.0410373
ydiK_2	620.91	-0.69785	0.0278549
galE	875.614	-0.699221	0.0174383
htpX	977.351	-0.699351	0.0182762
diaA	1362.88	-0.699426	0.00883639
torZ	890.42	-0.700527	0.0168373
M5A1C_04575	4928.27	-0.701857	0.00279659
ddlB	3730.26	-0.703744	0.00316205
yrbG	1118.5	-0.704232	0.0117006
cyoE	1217.3	-0.7076	0.0117857
dapB	7359.98	-0.711354	0.00200926
M5A1C_01776	681.099	-0.714573	0.0250588
kdsD	1494.9	-0.717763	0.00761915
argD	1263.41	-0.717849	0.00783927
wecB	2066.73	-0.719553	0.00646348
aroE_1	2248.89	-0.719703	0.00384483
ydhP_1	507.377	-0.719768	0.0304135
infB	14023.1	-0.72033	0.00158795
argG	3138.45	-0.720556	0.00280418
hemY	2566.46	-0.724695	0.00360842
artQ_4	1304.28	-0.724836	0.00765351
pepN	1596	-0.725413	0.00523783
mlaB	1465.23	-0.725977	0.00942685
mdtD	416.436	-0.72671	0.0396676
frdB	697.039	-0.727073	0.0172888
M5A1C_01522	639.526	-0.728143	0.0349356
mscS	2351.5	-0.728412	0.00516031
azoR	768.359	-0.728876	0.0176858
M5A1C_00455	855.791	-0.729239	0.0134355
macB_2	2007.54	-0.729469	0.00401542
M5A1C_04223	542.06	-0.730878	0.0259703
yebZ	1469.38	-0.733885	0.00822245
M5A1C_02998	902.582	-0.736379	0.0359168
yjgA	2627.95	-0.736438	0.00335839
osmY_2	1126.27	-0.737159	0.00954887
M5A1C_01695	1940.93	-0.738636	0.00350212
ompA_2	40089.1	-0.739543	0.00812602
galU	3066.23	-0.740612	0.00248296
gltA_1	3230.23	-0.741562	0.00211344
M5A1C_00101	796.975	-0.743195	0.0197794
M5A1C_00185	6192.87	-0.743356	0.00165487
mdoH	4423.15	-0.743673	0.00204507
M5A1C_02387	1018.55	-0.745774	0.00764758
papC_3	338.849	-0.745979	0.048561
nrdD	4226.46	-0.746715	0.00174781
M5A1C_03344	9328.3	-0.746964	0.001303
yhbE	2096.42	-0.747682	0.00280129
ampD	982.937	-0.748238	0.00840492
nagB_1	1355.1	-0.749161	0.00915849
ycgJ	1538.19	-0.749898	0.00399055
leuB	1681.36	-0.750706	0.00354673
osmY_1	1532.19	-0.752406	0.00410287
treA_2	398.415	-0.754402	0.0348203
ybaK	506.631	-0.754701	0.0273824
pykA	3037.16	-0.756223	0.00185893
yfiO	1897.8	-0.756751	0.00350224
dtd	2646.13	-0.758874	0.00187506
yfaY	2094.82	-0.759718	0.00312285
sucD	1107.07	-0.760983	0.0057177
ftsI_4	14013.9	-0.761205	0.000867805
qseF_1	1494.73	-0.76213	0.00356097
malT_2	655.682	-0.763555	0.0136334
ywpJ	689.172	-0.764741	0.0127042
gspA	3626.33	-0.764749	0.00157401
yhcM	1185.49	-0.766033	0.0051977
tenA	450.368	-0.766998	0.0262728
thiH	2990.38	-0.767133	0.00177747
purR_2	794.156	-0.767687	0.00917089
zntA	695.898	-0.771323	0.0116565
infC	30628.8	-0.771838	0.00059834
gsiA_10	431.048	-0.774393	0.0270768
ybaL	772.559	-0.775026	0.00875168
ybjI	426.761	-0.776932	0.0270779
menB	2015.73	-0.779061	0.00212407
folA	894.083	-0.779343	0.00726226
dcd	1410.08	-0.779585	0.00307899
glmS_2	9111.63	-0.779765	0.00161047
M5A1C_04680	1644.99	-0.781896	0.00398159
narK	51794.4	-0.781974	0.00134708
hisG	1984.8	-0.782444	0.00212015
talB	3992.18	-0.782899	0.00266195
holC	1517.69	-0.78352	0.00324433
ssuB_2	393.4	-0.78406	0.0326921
trmB	891.623	-0.784724	0.00611605
ampE	1960.76	-0.787088	0.00191429
marC_1	295.618	-0.787666	0.0487384
prfB	3168.42	-0.789904	0.00132295
mlc_3	861.942	-0.790891	0.00665095
hslR	407.569	-0.792135	0.0296382
yycF	1516.37	-0.79263	0.00227469
hslU	2793.44	-0.792833	0.00120726
M5A1C_01207	409.428	-0.79297	0.0247095
allR	584.643	-0.793991	0.0121999
slyB	8345.03	-0.795491	0.000572856
allS_1	665.153	-0.795898	0.00955808
aroD	426.363	-0.795942	0.0369473
lrpC	351.596	-0.7974	0.0358134
M5A1C_03126	782.106	-0.797689	0.00663828
hpaB_1	1774.98	-0.800015	0.00272811
cpdA_2	687.744	-0.800727	0.021326
yeaD	1111.18	-0.800984	0.00341376
yfgF_2	1186.8	-0.802444	0.00300948
yhbY	3393.45	-0.804326	0.00104932
cysB	1085.5	-0.804418	0.00565839
cmpR_3	266.673	-0.806422	0.0482049
lipB	1259.81	-0.807965	0.00269362
leuC	2358.32	-0.809576	0.00137525
cpxA	1908.89	-0.810217	0.00141394
manY_1	3254.77	-0.810489	0.000673414
nhaK	2003.02	-0.810772	0.00160657
nirC	1880.83	-0.812985	0.00252381
ybiS	895.122	-0.813028	0.00624648
M5A1C_02898	787.208	-0.813062	0.00616938
nuoH	2776.87	-0.813254	0.00087208
truC	788.448	-0.813256	0.0055685
srmB	1650.2	-0.813527	0.00363408
M5A1C_03060	395.922	-0.814776	0.0215317
M5A1C_04761	962.179	-0.816249	0.00360842
ybgI	1045.6	-0.816338	0.00336753
M5A1C_01682	1789.55	-0.816782	0.00133919
M5A1C_02549	993.482	-0.817935	0.00474564
proV_1	8448.44	-0.818827	0.000634008
baeS_1	502.208	-0.81923	0.0127437
nupC_1	760.577	-0.819652	0.00942844
der	2606.28	-0.820147	0.000759736
M5A1C_01812	816.832	-0.820863	0.00597217
thiF_1	1086.26	-0.821437	0.00272111
M5A1C_02793	263.755	-0.823441	0.0444882
rob_2	4308.22	-0.823799	0.000634514
ycjX	991.852	-0.823881	0.00373154
fldA	4355.75	-0.825152	0.000836839
rlmN	1972.71	-0.825202	0.0013733
cyoA	1765.68	-0.826074	0.00112555
pepD	2610.07	-0.828135	0.00075122
glcR_4	441.473	-0.828854	0.0166926
ydfH_1	1478.2	-0.830494	0.001396
sstT	1273.95	-0.832299	0.00290097
pcaF	823.845	-0.833186	0.00410094
spr_3	601.592	-0.836027	0.00744669
arcB	3343.62	-0.836286	0.000526365
cmk	1939.07	-0.839462	0.00162664
kefA_2	1841.41	-0.839911	0.000887059
yecN	1998.5	-0.841059	0.000807826
znuB	656.606	-0.841127	0.0102728
gmhB	1610.12	-0.842214	0.00106338
kbl	1026.53	-0.84334	0.00288607
M5A1C_04123	943.384	-0.844505	0.00348752
ghrA_2	505.859	-0.847368	0.00983039
thiK	1121.81	-0.847798	0.00178705
thiD	1340.27	-0.848085	0.00140035
M5A1C_05056	1443.4	-0.848423	0.00156022
btuB	1871.55	-0.849475	0.00134097
M5A1C_02612	504.728	-0.85003	0.0100754
M5A1C_01567	913.538	-0.851082	0.00349163
M5A1C_02878	572.996	-0.851624	0.0074962
M5A1C_04245	2332.49	-0.855192	0.000607575
gsiD_2	1009.93	-0.855668	0.00201011
abgR_4	1058.44	-0.856903	0.00186298
ompC	40675.4	-0.858431	0.00162522
xthA	389.57	-0.859013	0.0154186
livH_1	698.486	-0.860433	0.00433001
ydcR_1	423.073	-0.861569	0.0140329
M5A1C_04984	1282.95	-0.861627	0.00205913
M5A1C_03779	281.244	-0.862681	0.0381191
serS	3638.93	-0.866266	0.000561693
fbp	1455.26	-0.866492	0.00247035
cpo	1324.77	-0.868376	0.000997977
M5A1C_01738	270.454	-0.870941	0.0302936
M5A1C_01913	1322.31	-0.872124	0.00102859
lptB_1	866.566	-0.872253	0.00246403
asd_1	3517.33	-0.874267	0.000322009
rpsG	6921.94	-0.874425	0.000273067
cysS	7474.87	-0.874551	0.00012191
lrp_1	359.868	-0.874965	0.0159115
yjjK_2	3218.8	-0.875605	0.000270471
gltB	16046.1	-0.875664	7.78461e-05
M5A1C_01680	1760.94	-0.876469	0.000656121
lytM	2591.89	-0.876474	0.00029248
lrp_3	3860.98	-0.877051	0.00136072
iscS	6972.57	-0.877831	0.000135423
yicL_1	254.824	-0.878019	0.033433
qseE	1612.62	-0.878646	0.000624669
wecA	2635.38	-0.879315	0.000376612
M5A1C_01219	232.874	-0.879646	0.038918
greA	3578.09	-0.879859	0.000283777
arnA	4120.46	-0.880531	0.000895715
yheI	1789.51	-0.880557	0.000472191
nuoK	927.188	-0.883258	0.00207787
M5A1C_02519	743.014	-0.885734	0.00298457
eptB	718.128	-0.886057	0.00297858
corC	2485.63	-0.887312	0.000701152
yaeQ	592.665	-0.88886	0.00448929
menA	780.298	-0.892498	0.00224252
M5A1C_02000	2610.34	-0.893272	0.000210674
fbaA_2	23055.8	-0.894009	9.76639e-05
glmU	6302.32	-0.894187	0.000115065
pchB	2603.2	-0.89488	0.000319103
ychJ	396.661	-0.896607	0.0112603
frdA	2147.94	-0.899131	0.000254315
nei	717.897	-0.899157	0.00500839
M5A1C_02617	463.615	-0.899887	0.00757496
dppB_1	398.781	-0.903848	0.0122732
yybH	205.484	-0.904503	0.0430759
yciN	705.181	-0.90519	0.00239277
iolS_3	449.742	-0.905565	0.00976047
rbsR_5	733.435	-0.905733	0.00233956
tolR	1586.52	-0.906681	0.000469263
vsr	820.675	-0.906785	0.00166378
M5A1C_00103	437.145	-0.906899	0.00760596
ybaB	969.068	-0.907624	0.00222171
dnaJ	3456.69	-0.908264	0.000127574
glyQ	1986.25	-0.908379	0.00113169
cmpR_1	1763.1	-0.910355	0.000374433
M5A1C_02069	7843.37	-0.910439	6.45444e-05
dapA_2	194.557	-0.911186	0.0476791
M5A1C_00735	1520.49	-0.911428	0.000404782
yajL_1	194.235	-0.915227	0.0478252
sirB2	1149.87	-0.917457	0.000643804
mukE	384.271	-0.919357	0.00944072
lpxA	5549.91	-0.922366	6.81235e-05
nqrD	212.626	-0.924351	0.0351618
nuoM	2863.85	-0.926318	0.000136804
M5A1C_04754	5757.21	-0.927415	4.58184e-05
rpsL	7387.82	-0.927441	0.000316008
M5A1C_03974	321.31	-0.927502	0.0142566
thiM	545.846	-0.928258	0.00419068
ftsZ	6638.96	-0.929093	4.7515e-05
M5A1C_00014	346.867	-0.929162	0.0129432
hisB	1076.35	-0.929802	0.000627712
nudF_2	942.534	-0.931138	0.00111416
oppC	344.701	-0.931696	0.0112238
nlpD_1	949.953	-0.934658	0.000784507
murC	3483.55	-0.935169	6.84364e-05
M5A1C_04513	18556.9	-0.936334	2.12453e-05
yejL	1600.94	-0.937619	0.000309588
tam	478.73	-0.937661	0.00446013
menC	2057.11	-0.939225	0.000145517
ssb	11484.9	-0.940335	2.27729e-05
M5A1C_03327	270.362	-0.942249	0.0198548
nuoJ	1583.89	-0.943032	0.000327779
mutY	373.667	-0.94378	0.00869252
ponA	789.138	-0.944421	0.00142341
thrA	2699.08	-0.945416	0.000128228
rnd	829.104	-0.947042	0.000949729
ppsC	198.744	-0.947891	0.0449532
glgA_2	2826.14	-0.950437	7.90827e-05
kefA_3	1790.25	-0.950553	0.000214716
tehB	319.301	-0.950794	0.0112727
pcp	1014.88	-0.950966	0.000572856
yhjE_1	884.602	-0.952349	0.000843166
gmhA	2333.35	-0.952451	0.000160861
M5A1C_03172	553.484	-0.954581	0.00248688
pat	391.567	-0.954977	0.00635976
panB	639.381	-0.955508	0.00178388
M5A1C_02462	2008.46	-0.957136	0.000114732
tagH	2541.55	-0.957731	8.83713e-05
cobT	289.384	-0.957858	0.0236921
gntU	309.408	-0.957958	0.0115529
M5A1C_03117	1104.37	-0.958314	0.000826299
cobD	1336.56	-0.958886	0.000322768
yebN	635.349	-0.960102	0.0022573
ahpC	1509.93	-0.960646	0.000182039
ygaZ_2	215.959	-0.9607	0.027057
dedA	1023.76	-0.963177	0.00163093
gsk	690.206	-0.963385	0.00150519
dut	693.187	-0.963457	0.00124394
yihG	698.398	-0.964165	0.00155898
proB	3206	-0.965068	4.12297e-05
uhpA_2	443.849	-0.965099	0.0148589
mdlB	1502.61	-0.966528	0.000205968
aat	720.215	-0.966533	0.00110358
guaC	1083.01	-0.966768	0.00137458
ppiC_2	526.299	-0.967504	0.00497987
marA_1	353.484	-0.968614	0.0077305
ilvD_2	2220.2	-0.969778	9.72094e-05
trkG	1638.85	-0.969954	0.000125007
pdxJ	1679.51	-0.974714	0.000152244
pepB	885.297	-0.975415	0.000626796
M5A1C_04646	1145.91	-0.976651	0.000349538
prfA	2997.14	-0.981064	3.52487e-05
gcvA_3	240.886	-0.981154	0.0245295
parC	2859.28	-0.981368	3.5581e-05
dxr	1551.4	-0.982303	0.000198028
ftsA_2	5097.98	-0.982461	2.42525e-05
proW_1	6313.84	-0.982723	0.000189487
pdxY	1028.81	-0.982903	0.000312787
sdaB_1	165.61	-0.983735	0.0423351
hyaD_2	1778.41	-0.984009	8.48102e-05
gppA	5498.81	-0.984493	2.49462e-05
fbaB	3939.61	-0.987985	1.9869e-05
zapC	2687.6	-0.988284	4.3819e-05
M5A1C_00950	408.381	-0.989346	0.00866394
tyrR	1712.69	-0.991654	8.5661e-05
pstA	190.246	-0.992173	0.0304921
rraB	1607.26	-0.992918	0.000100298
waaA	1570.21	-0.993962	0.000110012
ssuC_2	459.215	-0.994036	0.00281853
emrB_1	648.048	-0.994571	0.00108189
nlpA	1065.59	-0.995399	0.000235109
surE_1	2186.41	-0.995855	4.32229e-05
trpB	3460.37	-0.996362	2.00948e-05
M5A1C_00215	560.919	-0.996452	0.002575
yfcG	328.804	-0.999631	0.00695683
ackA_2	11425.9	-0.999705	1.28778e-05
rlmM	1552.54	-1.00002	9.39909e-05
mlaE	548.855	-1.00053	0.00152335
M5A1C_02447	719.347	-1.00117	0.000853998
yajR_1	1097.46	-1.0013	0.000357473
arcA	4124.79	-1.00179	6.10391e-05
lacA	178.211	-1.0031	0.0321576
glnS	2195.3	-1.00542	5.29101e-05
hslO	635.687	-1.00994	0.000937324
phoU	351.916	-1.01057	0.00607592
recO	1156.61	-1.0114	0.000185425
hemF	805.273	-1.01143	0.00057935
rfbD_1	2622.67	-1.01154	2.32557e-05
cysZ	523.288	-1.01341	0.0020028
murF	4574.06	-1.01437	9.65996e-06
mraY	3546.94	-1.01583	1.3407e-05
yehU	756.864	-1.01736	0.00071539
M5A1C_01273	707.75	-1.01923	0.000623432
aspC_2	3899.74	-1.01958	1.18253e-05
rihA	172.466	-1.01996	0.0342803
M5A1C_02383	202.605	-1.0203	0.0263195
M5A1C_02625	1588.95	-1.02058	6.11423e-05
lysS_1	2536.99	-1.02125	8.35529e-05
dsbB	2090.92	-1.0237	2.78365e-05
pcaB	554.897	-1.02494	0.0010943
nlpB	7505.45	-1.02604	1.14094e-05
hemL	1082.34	-1.02729	0.000191339
catD	293.695	-1.02832	0.00825408
yjeH	428.928	-1.02887	0.00262259
manZ_1	3799.81	-1.02939	1.52728e-05
yheS_3	4372.68	-1.02944	9.53273e-06
hemA	5970.69	-1.031	5.74142e-06
thrB	2373.47	-1.03284	1.95141e-05
ppc	12688.9	-1.0337	7.12294e-06
recD	1060.43	-1.03534	0.000130802
mpr	440.362	-1.0354	0.00271378
bcp	2634	-1.03575	2.613e-05
yajQ	2101.79	-1.03656	3.22515e-05
ybiR	356.633	-1.04001	0.00380098
fieF_1	185.926	-1.04023	0.028329
M5A1C_00588	712.442	-1.04118	0.00044575
trxB	3003.67	-1.04193	1.79134e-05
rlmA	1187.99	-1.04203	8.23149e-05
tyrP_2	524.175	-1.04433	0.00108037
apt	940.926	-1.04617	0.000916709
hslV	1482.36	-1.04843	4.0944e-05
murE	4953.96	-1.0492	4.30609e-06
ygdQ_1	344.364	-1.04974	0.00560394
yjjG	1717.32	-1.05011	4.6229e-05
M5A1C_05066	12949.2	-1.05029	3.17018e-06
smrA_2	410.51	-1.05037	0.00213453
ubiD	3211.74	-1.05327	7.03498e-06
kfoC	1558.82	-1.05369	5.14204e-05
M5A1C_00895	278.136	-1.05509	0.00740301
ycaC_1	366.514	-1.05539	0.00324119
marC_2	820.653	-1.05582	0.000225604
panC	818.766	-1.05659	0.000404302
ppiD	4796.29	-1.05665	4.11461e-06
M5A1C_00129	661.777	-1.05675	0.000789012
bcr_2	1722.04	-1.05694	2.42572e-05
fre	2479.38	-1.05751	1.42018e-05
M5A1C_00268	172.476	-1.05868	0.0324932
M5A1C_00944	385.827	-1.05926	0.00485823
mukF	964.162	-1.05934	0.000207845
ompF_2	329.026	-1.06071	0.00403543
acpS	1142.74	-1.06152	6.67821e-05
M5A1C_03571	282.603	-1.06343	0.00653064
M5A1C_00946	429.057	-1.06383	0.00167363
hsdM_1	1035.71	-1.06518	8.83713e-05
ftsQ	2809.35	-1.06668	8.19395e-06
fabB	4912	-1.06694	7.04025e-06
M5A1C_02466	159.166	-1.067	0.0351648
arnC	1737.65	-1.06907	5.48743e-05
yidG	187.424	-1.07284	0.0200439
murP	183.072	-1.07634	0.0261353
secA_2	7124.61	-1.08309	2.90934e-06
yhhK	347.097	-1.08573	0.00259617
tas	850.835	-1.08712	0.000113717
lsrR_1	170.235	-1.08777	0.0221444
rnc	2804.26	-1.08866	1.09202e-05
M5A1C_01681	3107.87	-1.08997	4.25087e-06
M5A1C_04275	1317.47	-1.09014	3.23211e-05
ydfG_1	3318.51	-1.0916	4.14413e-06
tcyC_3	173.398	-1.09236	0.0415297
orn	153.187	-1.09325	0.0281335
M5A1C_00141	1062.89	-1.09344	4.77081e-05
tatA	1842.89	-1.09476	1.18166e-05
mgsA	1538.83	-1.09514	1.53332e-05
yecD_1	696.551	-1.09559	0.000211622
arnD	2336.37	-1.09602	2.69306e-05
gsiA_11	631.106	-1.09635	0.00027897
M5A1C_04626	174.302	-1.09803	0.0208121
yedK	119.957	-1.09981	0.0462883
dnaX	4924.42	-1.10215	1.32616e-06
proA_3	2962.8	-1.10382	2.74205e-06
M5A1C_01604	684.156	-1.10398	0.000376612
sspA_1	7175.88	-1.10486	4.11211e-06
rlmF	213.609	-1.10538	0.0131648
ugd	1994.93	-1.10938	6.30079e-06
artM_1	784.658	-1.10973	0.000106223
M5A1C_01879	468.979	-1.11019	0.000716697
truD	3407.55	-1.11079	1.7515e-06
tadA	1018.25	-1.11084	4.60981e-05
ascG_2	263.119	-1.11182	0.00598954
actP	370.991	-1.11272	0.00166378
lolC	1584.73	-1.11425	9.55912e-06
M5A1C_01260	626.143	-1.11447	0.000227503
kpsM	2362.11	-1.11471	3.56852e-06
M5A1C_05206	1643.05	-1.11472	1.08679e-05
lysN	1470.67	-1.11642	3.99204e-05
ligT	182.878	-1.11803	0.0149542
rseC	964.536	-1.11886	4.96256e-05
lipA	2915.89	-1.11891	4.70343e-06
ftsX	2749.74	-1.11945	2.57856e-06
pagP_2	667.371	-1.12288	0.000226554
ybhB	594.653	-1.12301	0.000299871
wzxC	1746.44	-1.12434	6.87192e-06
manA	1796.92	-1.12519	1.04238e-05
glyS	4145.55	-1.12692	1.12185e-06
rng	5165.91	-1.12782	6.04578e-07
yfgD	1132.44	-1.12955	2.47673e-05
menE	2219.9	-1.13239	2.73311e-06
M5A1C_00087	124.903	-1.13283	0.0400389
M5A1C_05275	187.672	-1.13312	0.0127694
yniC_2	568.6	-1.13356	0.000249253
M5A1C_00752	169.393	-1.13407	0.0237405
sppA	1071.62	-1.13526	3.79212e-05
baeS_2	124.772	-1.13683	0.0359168
leuS	5697.31	-1.13844	6.86278e-07
thiG	1563.25	-1.13906	9.27238e-06
M5A1C_01833	516.296	-1.13945	0.000435174
M5A1C_04594	1674.95	-1.13972	7.80916e-06
cbiC	451.15	-1.14069	0.000754253
rluC	1717.65	-1.14186	6.62706e-06
sspB	5529.5	-1.1443	1.22799e-06
M5A1C_04592	709.76	-1.14464	0.000151755
argB	1443	-1.15002	6.4175e-06
tdh_1	777.008	-1.15053	9.88832e-05
lon_2	8837.99	-1.1531	2.39113e-07
syrM1_2	294.38	-1.15611	0.00243549
lutR_3	601.726	-1.15636	0.000165736
fumA_1	722.167	-1.15689	7.98606e-05
hldE	2509.41	-1.1575	1.6205e-06
proP_5	13796.5	-1.16217	1.37077e-07
fabZ	3112.48	-1.16491	1.60512e-06
tolB	5816.66	-1.16496	2.08482e-07
intA_4	522.563	-1.16539	0.0003527
cysK_1	10467.2	-1.16625	1.29335e-07
M5A1C_01384	2085.14	-1.16886	2.21649e-05
brnQ	2097.84	-1.16945	2.20972e-06
yxaB	1729.05	-1.16968	2.49486e-06
gsiA_1	454.27	-1.16972	0.000469423
nth	376.728	-1.17228	0.000804908
acnB	2708.36	-1.17311	6.82729e-07
dppC	422.411	-1.17594	0.000539214
acoR_1	490.433	-1.17596	0.000254315
yfeY	756.734	-1.17717	4.15909e-05
adhE_3	19715.3	-1.17931	4.70171e-07
murD	4814.79	-1.18035	2.05063e-07
pgm	4495.71	-1.1816	3.13286e-07
dnaE	8281.29	-1.18218	9.03653e-08
yejM	4340.47	-1.18261	3.63275e-07
crr	9514.79	-1.18283	1.2738e-06
M5A1C_03698	213.847	-1.18296	0.0100209
M5A1C_03499	561.674	-1.18342	0.000229209
leuD1	821.174	-1.18415	3.39208e-05
purC	7655.83	-1.18543	1.16213e-07
M5A1C_04514	7049.46	-1.18602	9.654e-08
rsmI	587.896	-1.18685	0.000103853
M5A1C_02043	1600.87	-1.18733	7.06806e-06
M5A1C_00041	662.747	-1.18822	8.8298e-05
ygaZ_1	271.125	-1.1885	0.00245327
fmdA	352.382	-1.18856	0.00201241
cobU_1	240.214	-1.18896	0.00671437
kamA	1144.7	-1.18922	9.33793e-06
narX	4788.69	-1.18923	2.34094e-07
gsiA_2	552.102	-1.18946	0.000151755
soxS_1	1144.57	-1.19248	6.40473e-06
puuP_2	727.719	-1.19532	4.04597e-05
M5A1C_04420	405.118	-1.196	0.000438012
M5A1C_02005	14450.6	-1.19628	4.70171e-07
M5A1C_03138	513.735	-1.19848	0.000448175
rbsC_4	132.762	-1.20093	0.0229426
phoQ	2766.95	-1.20243	3.25025e-07
ybjJ	302.79	-1.20275	0.00162642
uppP	1847.11	-1.20398	2.97159e-06
pgl	2822.43	-1.20461	3.81062e-07
rnk	235.177	-1.20465	0.00396027
fimD_1	178.284	-1.20476	0.00976953
amiC_1	1954.68	-1.20655	7.7287e-07
lolE	1620.07	-1.20747	1.37016e-06
nagK	1576.81	-1.20832	2.68889e-06
hscB	755.787	-1.2084	2.69207e-05
spr_1	3094.31	-1.20854	2.14737e-07
prmC	1136.36	-1.20874	4.7181e-06
ptsH	4732.42	-1.21027	1.39984e-06
M5A1C_04943	162.898	-1.21176	0.0111029
trxA	19237.6	-1.21188	5.68996e-07
rapA	1519.24	-1.2168	2.80183e-06
nuoL	5293.28	-1.21959	5.8647e-08
tehA	237.893	-1.21997	0.00299654
hisC	1000.7	-1.2205	6.44051e-06
rlmH	1073.22	-1.22083	5.28774e-06
ydgI	484.859	-1.22224	0.000180882
M5A1C_00126	385.099	-1.22252	0.00059611
wcaJ_1	4080.19	-1.22317	9.93871e-08
tolA_2	4181.28	-1.22666	3.63275e-07
fusA_1	18870.6	-1.22859	3.67202e-08
lolD_1	572.583	-1.23033	7.38478e-05
M5A1C_03258	176.883	-1.23034	0.00966269
lpxB	5737.29	-1.23058	4.51815e-08
dinG_1	1477.02	-1.23094	1.78198e-06
dosC_3	760.638	-1.2319	1.67805e-05
rhlE	2334.33	-1.23282	1.99447e-06
hokA_1	892.639	-1.23399	9.78635e-06
M5A1C_01520	5160.76	-1.23607	1.96328e-07
M5A1C_02647	205.116	-1.23774	0.0043351
truB	1788.62	-1.23971	7.65722e-07
nqrA	554.097	-1.24099	6.10797e-05
rfaQ	395.953	-1.24161	0.000293842
hflD	865.93	-1.24257	9.26757e-06
era	3537.53	-1.24556	6.38221e-08
yicL_2	3640.23	-1.24574	1.13456e-07
potA_3	633.462	-1.24623	3.073e-05
M5A1C_01673	7881.84	-1.2467	2.05085e-08
truA	914.664	-1.24748	8.20379e-06
tatC	1845.87	-1.24918	4.08745e-07
holA	1440.85	-1.24951	1.16199e-06
M5A1C_03128	483.918	-1.24966	0.000101609
nqrF	514.884	-1.25155	9.05437e-05
dtpD	634.998	-1.25228	2.82574e-05
rpmI	15247.6	-1.25418	1.81722e-07
dat	607.972	-1.25573	3.17482e-05
rarD	397.837	-1.25703	0.00023024
amaB_3	93.1112	-1.2578	0.0473842
mtnB	176.048	-1.26333	0.016157
ribF	3671.61	-1.2641	3.68989e-08
M5A1C_02999	585.186	-1.26587	0.000323175
ywqF	2273.62	-1.26701	1.34813e-07
rffG_3	1986.71	-1.26802	1.8523e-07
tolQ	1550.35	-1.26921	4.17244e-07
thrC	2579.7	-1.27083	7.51845e-08
folC	2018.42	-1.2774	1.62955e-07
pntA	5536.17	-1.27914	1.31371e-08
yheS_2	361.305	-1.27966	0.000285333
ilvA	2435.26	-1.28134	7.11567e-08
parE	3725.47	-1.28534	2.67557e-08
matB_2	165.602	-1.28606	0.00705586
trpR	3532.39	-1.28795	7.56247e-08
serA_2	11763.2	-1.28896	5.18731e-09
yfjD	1687.63	-1.2904	2.61701e-07
lon_1	1935.43	-1.29051	4.7575e-07
tilS	567.497	-1.29186	2.85861e-05
fkpB	1163.88	-1.293	8.41236e-07
M5A1C_04595	1315.99	-1.29604	4.52385e-07
lepA	3372.89	-1.29674	2.01737e-08
xerC_4	2514.52	-1.29813	4.70409e-08
metH	8837.43	-1.29836	3.357e-09
M5A1C_02874	1197.18	-1.30109	6.12665e-07
nqrB_2	455.553	-1.30152	7.17632e-05
cydD	1223.97	-1.30307	5.96838e-07
aceA	120.919	-1.30407	0.0244677
lnt	1236.96	-1.30455	7.09983e-07
M5A1C_00860	360.614	-1.30498	0.000201244
mdtH	308.091	-1.30667	0.000420714
hyaD_1	824.409	-1.30704	1.19111e-05
hemG	782.11	-1.30758	4.46907e-06
ptsI_2	29958.2	-1.30788	1.71241e-09
recR	1396.43	-1.30789	7.40649e-07
rdgB	622.04	-1.30992	1.38375e-05
prmA	1499.06	-1.31099	2.82071e-07
hisD	1475.22	-1.31243	2.2478e-07
ahcY	922.55	-1.31259	1.66109e-06
pcm	2493.52	-1.31538	5.2288e-08
tmk	723.046	-1.31591	8.79533e-06
ileS	6730.58	-1.31875	2.82706e-09
glk	1550.7	-1.32132	2.83353e-07
M5A1C_00273	692.122	-1.32235	5.65182e-06
hemH	847.233	-1.32486	4.07274e-06
mukB	4723.62	-1.32595	4.66577e-09
yejK	1033.29	-1.32667	9.7738e-07
yiiS_2	3512.92	-1.33215	8.91862e-08
purU	1481.51	-1.33288	2.51846e-07
sorC_1	557.782	-1.33854	1.38544e-05
ybhQ	748.346	-1.33907	1.00755e-05
nuoN	1910.72	-1.34212	2.77969e-07
mdtK_2	509.725	-1.34545	2.52102e-05
rplT	15772.4	-1.34668	9.2599e-07
yetF_2	89.4334	-1.35029	0.0294973
gltX	2477.14	-1.35033	2.78398e-08
ydfG_2	163.927	-1.35054	0.00542242
ptsG_4	14054.6	-1.35105	2.77593e-08
emtA_2	533.779	-1.35118	2.42506e-05
aas	511.421	-1.35132	2.12453e-05
slmA	622.965	-1.35244	8.14077e-06
M5A1C_04167	90.9563	-1.35245	0.0307597
plsB	3996.58	-1.3529	1.25634e-08
yciC	793.18	-1.35493	1.5775e-06
yabI_1	284.915	-1.35505	0.000412544
yicC	1230.6	-1.35523	1.87367e-07
ftsN	2990.88	-1.35782	6.66566e-09
ygaD_1	241.488	-1.36013	0.000812383
M5A1C_00324	1413.67	-1.36086	8.15178e-08
M5A1C_00670	874.876	-1.36119	2.38585e-05
M5A1C_04079	455.742	-1.36177	3.68165e-05
hpt	1915.45	-1.36225	3.91007e-08
livF_1	768.435	-1.36296	1.59129e-06
pnbA	332.494	-1.36299	0.000161778
yacG	753.159	-1.36478	1.81622e-06
murG	3926.54	-1.36516	1.99376e-09
M5A1C_01597	691.258	-1.36688	2.67342e-06
spoT	6780.52	-1.36798	2.49501e-09
fabF_2	8286.63	-1.36981	7.91743e-10
fruA_4	1858.63	-1.37168	1.9088e-08
M5A1C_04836	1514.6	-1.37349	1.37077e-07
kdsA	2156.41	-1.37584	2.3907e-08
ytfL	2888.16	-1.3763	4.50941e-09
gpsA	4007.18	-1.37651	6.59645e-09
engB	2012.69	-1.37672	1.54541e-08
hisH	816.701	-1.37796	8.63504e-07
aaeB_2	340.507	-1.37801	0.000110452
tyrS	4406.42	-1.37854	1.46241e-08
arnB_1	2596.7	-1.38072	3.38578e-07
M5A1C_04684	545.248	-1.38177	7.69115e-06
smtA	742.803	-1.38242	2.45194e-06
ftsB	993.208	-1.38259	2.88437e-07
tyrB	2454.06	-1.38266	1.20952e-08
ftsW	4049.71	-1.38315	1.10951e-09
asnC	171.853	-1.38338	0.00358932
yfgF_1	781.178	-1.38558	3.45962e-06
aroC	1340.88	-1.38714	7.60447e-08
pykF	10911.4	-1.38864	3.45431e-10
adhP	1360.29	-1.38868	4.9809e-08
uppS	4199.02	-1.3918	7.87836e-10
argR	1292.65	-1.39229	2.6879e-07
M5A1C_03228	180.24	-1.39324	0.00209736
nadD	905.294	-1.3939	4.68337e-07
ispB	1582.3	-1.39437	2.31332e-08
yhgF	1694.57	-1.3946	1.72293e-08
yfnB	1358.7	-1.39526	8.33994e-08
sohB	933.187	-1.39948	9.40955e-07
tvaI	289.411	-1.40081	0.000208961
M5A1C_02135	9596.19	-1.40312	1.42076e-10
msbA	2451.78	-1.40362	4.36276e-09
hisE	1068	-1.40918	1.267e-07
speC	769.988	-1.41111	1.03174e-06
lysX	512.139	-1.41199	7.73582e-06
M5A1C_00395	149.288	-1.41557	0.00384553
cobC_2	445.16	-1.41652	1.49006e-05
dkgB	191.533	-1.41678	0.00150883
M5A1C_01799	337.912	-1.41878	9.70644e-05
pgi	4154.9	-1.41887	1.89398e-09
psuK_2	497.978	-1.41896	1.51396e-05
rbsA_7	119.832	-1.42241	0.00861849
csgD	256.651	-1.4244	0.000395416
metJ	775.986	-1.42586	6.30582e-07
M5A1C_04090	786.281	-1.42849	4.10297e-07
yoaK_2	202.229	-1.42945	0.000912346
secM	2687.97	-1.42981	1.02722e-09
engD	2450.92	-1.43355	2.14212e-08
rbsR_1	335.33	-1.43447	6.27362e-05
aceF	7585.63	-1.43562	3.3854e-10
tagA	936.636	-1.43576	1.27889e-07
M5A1C_03426	2421.03	-1.43825	1.43785e-09
dcuD	960.229	-1.44058	3.22244e-07
M5A1C_01261	494.16	-1.44177	5.34632e-06
ftsP	2829.19	-1.44185	6.04818e-10
ctpF_2	4865.34	-1.44257	1.87277e-10
M5A1C_02506	633.235	-1.44279	1.15564e-05
cysL_3	220.052	-1.44303	0.000560822
M5A1C_03684	1568.73	-1.44345	6.61624e-09
groL	12966.5	-1.44375	6.77093e-11
eamA_2	174.995	-1.44382	0.00176185
M5A1C_04347	2240.33	-1.44409	1.33517e-09
aspC_1	259.212	-1.44504	0.000573878
yicO	297.368	-1.44712	0.000104037
yccS_1	1992.05	-1.44736	2.74996e-09
yciB	972.511	-1.44809	9.49304e-08
cnu	531.68	-1.4506	6.3257e-06
pta	10375.3	-1.45132	8.28638e-11
tsgA	527.854	-1.45198	7.67086e-06
artM_5	802.089	-1.45634	4.68337e-07
M5A1C_00363	616.354	-1.45649	1.21072e-06
proY_2	831.57	-1.46218	1.4738e-07
deoD	1444.57	-1.46286	8.91998e-09
uhpC_1	142.558	-1.46326	0.00408621
frr	4069.52	-1.46417	1.0383e-10
cdh	346.764	-1.46468	4.48687e-05
lysC	2146.32	-1.46512	1.26847e-09
rfaG	593.681	-1.46526	1.21719e-06
grxC	798.353	-1.46797	4.90719e-07
hemB	625.517	-1.4683	7.91625e-07
udp_2	143.847	-1.46947	0.00346993
azr	516.903	-1.46971	4.96535e-06
rbsK_6	2390.19	-1.47041	2.90657e-09
M5A1C_03065	555.523	-1.47202	1.62385e-06
ribE	1726.59	-1.47324	2.01411e-09
M5A1C_03025	143.169	-1.47334	0.00362288
benM_3	689.722	-1.47403	2.83906e-06
ttcA	651.151	-1.47446	2.96061e-06
tusA	375.269	-1.47706	1.88435e-05
thiL	768.857	-1.47774	1.90802e-07
M5A1C_04237	217.329	-1.47781	0.000404645
lpxK	1625.77	-1.4803	4.30918e-09
M5A1C_01601	182.322	-1.48053	0.000992664
lamB_4	518.465	-1.48311	2.57036e-06
rlpA	1489.28	-1.48318	3.47086e-09
aphA	287.488	-1.48531	0.000182046
fim_1	527.092	-1.48719	7.60579e-06
rimP	5168.13	-1.48787	1.29906e-10
emtA_1	373.437	-1.48914	1.99713e-05
apbE_1	920.13	-1.4911	4.80949e-08
mtnD	616.152	-1.49174	9.29316e-07
aroB	4238.67	-1.49348	4.71504e-11
M5A1C_03424	1700.57	-1.49366	1.59867e-09
malG_2	162.062	-1.4976	0.00148152
fkpA_1	1287.62	-1.50366	2.46488e-08
htpG	1860.33	-1.50399	1.73228e-09
pabB	493.902	-1.50445	1.95394e-06
nusA	10181.8	-1.50687	4.77536e-12
thiB	852.819	-1.50729	4.98226e-08
hokA_3	367.902	-1.50777	1.35906e-05
slp	874.009	-1.50782	5.78812e-08
ppsA	3278.47	-1.50857	5.31706e-11
pdhR_2	314.956	-1.50922	4.03746e-05
[truncated: 693 more rows]
