# Supplementary material for: Resource Allocation During the Transition to Diazotrophy in Klebsiella oxytoca
Source: Front Microbiol. 2021 Aug 9;12:718487. doi: 10.3389/fmicb.2021.718487 (PMC8381380; doi:10.3389/fmicb.2021.718487)
Supplement: Supplementary file 3 [file Table_3.XLS]

## Sheet: Amino acid concentration
		Concentration (µM)
Amino acid	Strain	0 hrs		2.5 hrs		5 hrs		7.5 hrs		10 hrs		12.5 hrs		Base Mean
		Mean	SEM	Mean	SEM	Mean	SEM	Mean	SEM	Mean	SEM	Mean	SEM
Alanine	M5aI wt	13271.2	328.745	5988.86	280.459	7989.04	351.564	10081.1	1515.94	11497	433.289	10344.4	660.812	9861.92
Arginine	M5aI wt	119.407	7.34355	140.859	9.52027	162.961	2.77755	179.276	22.3368	127.059	4.89214	114.871	10.3432	140.739
Asparagine	M5aI wt	144.791	32.8742	2.43801	0.151551	1.63809	0.134362	1.25466	0.0356027	2.13388	0.120338	1.53287	0.177979	25.6314
Aspartic acid	M5aI wt	6228.3	648.138	351.348	56.7274	444.226	25.0552	558.831	96.8272	525.548	31.0451	560.299	61.8283	1444.76
Glutamate	M5aI wt	68436.3	3762.84	11874.9	624.219	16862.5	1080.16	17216.7	2556.17	21673.6	940.465	21073	1784.28	26189.5
Glutamine	M5aI wt	5135.38	446.802	123.665	7.77717	197.018	16.8648	238.274	16.7801	322.846	11.8723	329.696	45.5224	1057.81
Glycine	M5aI wt	3589.16	94.7863	1948.88	49.0763	1631.54	48.9636	2011.76	383.2	2658.24	123.594	2411.77	249.252	2375.23
Histidine	M5aI wt	6.64768	0.064746	10.5444	1.12241	5.50288	0.408446	7.01223	1.04162	7.79364	0.186954	11.1965	0.806282	8.11623
Isoleucine	M5aI wt	838.291	17.6353	102.293	0.735859	111.142	4.92525	97.879	14.8528	105.712	4.43411	94.4181	4.08644	224.956
Leucine	M5aI wt	452.089	10.7683	170.726	6.00774	173.527	3.04797	192.544	32.8279	199.971	9.45942	173.101	7.44863	226.993
Lysine	M5aI wt	521.754	15.9454	569.92	43.1453	1219.73	108.285	1198.91	241.568	977.344	65.169	466.31	4.64818	825.661
Methionine	M5aI wt	534.087	13.1812	176.922	7.64568	194.959	6.42191	238.619	35.1019	274.158	13.487	212.357	13.7773	271.851
Phenylalanine	M5aI wt	86.3804	5.00584	75.6054	2.94054	89.2204	2.46306	96.3712	15.9298	69.8967	3.06277	69.6742	3.51922	81.1914
Proline	M5aI wt	670.32	26.9167	841.445	53.2604	3534.06	110.92	4206.3	883.734	2722.59	171.063	901.645	70.7742	2146.06
Serine	M5aI wt	1435.41	18.351	389.691	16.9758	441.524	6.51616	552.504	71.326	976.63	54.2411	617.06	49.7879	735.469
Threonine	M5aI wt	1221.72	33.9165	361.171	8.15757	411.729	9.54829	460.116	57.4407	472.749	13.584	575.656	48.2464	583.857
Tryptophan	M5aI wt	19.3134	0.373191	10.6877	0.202285	13.0248	0.215115	14.0076	2.19211	12.5987	0.323319	12.3855	1.24287	13.6696
Tyrosine	M5aI wt	68.5761	2.84806	116.283	0.947624	142.768	3.39009	191.051	25.238	143.667	2.62869	112.955	12.3908	129.217
Valine	M5aI wt	21519.5	754.047	894.199	25.4965	920.191	54.0643	760.409	80.0815	774.573	32.1698	949.838	41.9523	4303.11
Alanine	ΔnifLA	11854.7	204.559	6308.11	624.591	9680.8	382.765	11251.9	461.869	15529.3	1412.17	20838.6	970.883	12577.2
Arginine	ΔnifLA	143.447	19.6563	157.562	6.92755	200.021	11.1405	230.324	6.10583	344.44	19.3408	311.832	12.7393	231.271
Asparagine	ΔnifLA	105.146	13.3504	2.23067	0.0259972	1.82997	0.0971929	1.92531	0.0507377	2.49179	0.297001	2.5506	0.105805	19.3624
Aspartic acid	ΔnifLA	5440.13	330.903	385.831	27.1349	579.393	25.9554	725.756	114.774	493.196	79.9885	619.968	24.7312	1374.05
Glutamate	ΔnifLA	62547.6	3226.61	12613.8	1353.02	22635.7	1277.77	24573.6	2123.9	27562.1	2951.14	29052.7	798.872	29830.9
Glutamine	ΔnifLA	4350.9	370.053	133.589	10.3296	235.922	9.20164	281.381	17.4869	396.114	67.5782	524.698	17.6372	987.101
Glycine	ΔnifLA	3424.59	201.218	2173.33	73.0521	2015.06	75.7388	2598.78	98.9472	3659.64	426.098	3694.94	356.01	2927.72
Histidine	ΔnifLA	6.02523	0.835746	9.36764	0.487085	6.37429	0.385329	7.94836	1.05039	11.0003	0.942503	11.0296	1.3676	8.62424
Isoleucine	ΔnifLA	820.241	64.7019	112.585	8.90131	136.23	2.23167	124.276	1.42067	165.382	20.0538	123.152	4.43853	246.978
Leucine	ΔnifLA	405.96	25.5128	199.171	18.847	225.764	6.28916	252.627	4.26255	341.561	42.0422	285.12	18.702	285.034
Lysine	ΔnifLA	479.096	26.6796	661.503	82.5871	1599.71	104.791	1727.25	114.333	2504.73	293.256	2319.3	208.546	1548.6
Methionine	ΔnifLA	469.628	23.7728	190.535	13.2642	280.915	23.0168	372.369	26.3169	524.816	65.6448	540.254	51.0085	396.42
Phenylalanine	ΔnifLA	78.6804	7.2245	96.161	6.16101	117.481	5.68762	145.313	9.23745	186.868	19.2489	128.129	13.4104	125.439
Proline	ΔnifLA	860.113	46.9301	914.563	72.5074	3983.69	245.229	5623.2	133.229	5629.81	533.958	8066.12	496.121	4179.58
Serine	ΔnifLA	1489.4	109.869	403.459	14.6466	550.004	32.2075	620.351	33.6394	898.803	102.483	861.051	54.8135	803.844
Threonine	ΔnifLA	1189.48	58.057	389.715	15.8237	507.24	17.8651	609.242	23.9927	782.031	68.8838	632.444	19.5063	685.025
Tryptophan	ΔnifLA	17.3391	0.919171	13.1494	0.259357	16.1722	0.48947	20.8944	1.18946	30.9871	4.17891	19.0142	1.74542	19.5927
Tyrosine	ΔnifLA	74.747	5.57507	142.227	11.6537	185.58	10.2656	305.876	14.789	513.253	59.2142	287.544	28.2727	251.538
Valine	ΔnifLA	18919.8	714.866	1059.62	100.764	1099.7	32.7394	831.683	68.2693	826.738	88.6277	747.37	24.9325	3914.16
Alanine	nifK(1-1203)	14287.3	434.67	7053.23	379.59	9942.45	734.48	14470.3	1522.92	23048	3699.88	26533.4	3907.69	15889.1
Arginine	nifK(1-1203)	120.316	5.87227	182.836	15.946	229.96	12.0692	291.514	17.6581	456.057	52.2281	422.969	40.2415	283.942
Asparagine	nifK(1-1203)	103.429	8.39097	5.24123	2.93824	1.58771	0.106853	1.91859	0.20021	2.65022	0.348355	2.94625	0.316763	19.6289
Aspartic acid	nifK(1-1203)	5943.01	563.028	392.254	45.5458	492.46	13.8523	699.847	122.901	466.22	71.2741	524.226	75.5474	1419.67
Glutamate	nifK(1-1203)	66898.8	4192.83	12800.4	781.427	23708.9	1033.28	21672.5	2205.03	29842	4515.63	26509.2	3687.94	30238.6
Glutamine	nifK(1-1203)	5179.03	572.618	150.92	14.1725	235.496	23.728	323.425	22.6445	432.165	128.53	676.538	95.6593	1166.26
Glycine	nifK(1-1203)	4068.66	173.596	2731.77	190.839	2284.76	159.852	2910.43	151.969	4070.84	360.922	3945.63	366.636	3335.35
Histidine	nifK(1-1203)	6.42277	0.610319	10.3922	1.16835	6.53218	0.652426	8.61651	0.968075	12.9622	1.20021	13.9383	2.11072	9.8107
Isoleucine	nifK(1-1203)	872.239	45.3473	121.218	11.5008	133.554	7.92308	129.239	7.56651	176.369	14.7364	132.473	7.94312	260.849
Leucine	nifK(1-1203)	469.847	30.275	206.721	9.82748	225.108	9.78984	277.033	13.4845	378.123	37.8011	319.228	22.659	312.677
Lysine	nifK(1-1203)	672.919	124.822	838.171	117.331	1744.26	76.5158	2060.54	214.301	3769.18	648.764	3150.71	389.936	2039.3
Methionine	nifK(1-1203)	612.93	44.8817	210.649	18.5598	306.12	25.6558	399.284	28.4589	611.408	82.3643	519.784	56.8932	443.363
Phenylalanine	nifK(1-1203)	101.133	8.61894	112.074	19.0483	134.404	10.7886	183.313	9.47827	231.084	22.1696	159.661	15.0834	153.611
Proline	nifK(1-1203)	338.487	17.6368	1190.78	17.4088	5396.59	329.21	7900.83	779.094	8908.27	1573.99	10267.5	1561.86	5667.08
Serine	nifK(1-1203)	1428.55	95.5829	533.947	84.8621	554.577	36.9912	546.215	39.5912	842.493	79.5643	714.184	73.5323	769.994
Threonine	nifK(1-1203)	1380.39	66.0024	460.408	47.6129	605.4	34.5941	800.189	54.7552	1099.79	118.759	853.147	74.7399	866.553
Tryptophan	nifK(1-1203)	18.0509	1.23502	16.4576	3.14852	17.9515	1.016	27.1729	1.53428	42.7285	2.38257	25.9529	1.30309	24.7191
Tyrosine	nifK(1-1203)	81.3052	5.03728	167.578	22.583	209.67	12.7573	382.825	12.5722	673.803	72.0963	403.842	45.9616	319.837
Valine	nifK(1-1203)	20506.2	888.111	1212.58	130.276	970.881	71.3122	760.9	73.4204	881.622	78.6453	767.997	73.0796	4183.36

## Sheet: MRM method
Metabolite	Q1 precursor ion m/z	Q1 precursor ion charge	Q3 product ion m/z	Q3 product ion charge	Retention time (min)
Alanine	260.1	1	171.1	1	5.3
Arginine	345.1	1	171.1	1	1.3
Asparagine	303.1	1	171.1	1	2.5
Aspartic acid	304.1	1	171.1	1	3.6
Glutamic acid	318.1	1	171.1	1	4
Glutamine	317.1	1	171.1	1	3.2
Glycine	246.1	1	171.1	1	3
Histidine	326.1	1	171.1	1	1.25
Isoleucine	302.1	1	171.1	1	8.4
Leucine	302.1	1	171.1	1	8.6
Lysine	244.2	1	171.1	1	5.8
Methionine	320.1	1	171.1	1	7
Phenylalanine	336.1	1	171.1	1	9
Proline	286.1	1	171.1	1	5.5
Serine	276.1	1	171.1	1	2.5
Threonine	290.1	1	171.1	1	4.5
Tryptophan	375.1	1	171.1	1	9.2
Tyrosine	352.1	1	171.1	1	7
Valine	288.1	1	171.1	1	7
NB. Q1 and Q3 masses account for derivatization with 6-aminoquinolyl-N-hydroxysuccinimidyl carbamate AccQTag Ultra reagent (Waters) prior to LC-MS.
Retention time: Observed using Acquity T3 C18 column (Waters) and LC parameters as described in Materials and Methods.
